# Supplementary material for: A drug-repurposing screen of FDA- and EMA-approved drugs identifies two NF-κB inhibitors active against eumycetoma
Source: J Antimicrob Chemother. 2025 Sep 29;80(12):3320–8. doi: 10.1093/jac/dkaf369 (PMC12670160; doi:10.1093/jac/dkaf369)
Supplement: dkaf369_Supplementary_Data [file dkaf369_supplementary_data.xlsx]

## Sheet: MICs
Supplementary Table 1														Metabolic activity of strain mm55 at									Metabolic activity of strain P1 at									Metabolic activity of strain I1 at
Unique code	Well	Concentration	Compound_Id	Batch_Id	Solvent	MWt	Original_Supplier_Name	Original_Supplier_Id	Oncode name	Smiles	Madurella mycetomatis metabolic activity at 2µM (%)	Average metabolic activity of 3 isolates at 2µM (%)	standard deviation	2µM (%)	1µM (%)	0.5µM (%)	0.25µM (%)	0.125µM (%)	0.06µM (%)	0.03µM (%)	IC50 (µM) strain mm55	MIC (µM) strain mm55	2µM (%)	1µM (%)	0.5µM (%)	0.25µM (%)	0.125µM (%)	0.06µM (%)	0.03µM (%)	IC50 (µM) strain P1	MIC (µM) strain P1	2µM (%)	1µM (%)	0.5µM (%)	0.25µM (%)	0.125µM (%)	0.06µM (%)	0.03µM (%)	IC50 (µM) strain I1	MIC (µM) strain I1	selected for in vivo efficacy testing	Toxic at 20 µM	Toxic at 10 µM	Increased survival of M. mycetomatis infected G. mellonella
V2B01 B03	B03	10mM	ONC0004755	Null	DMSO	385.38	Selleck Chemicals	S2721	nilvadipine arc029	COC(=O)C1=C(NC(C)=C(C1c1cccc(c1)[N+]([O-])=O)C(=O)OC(C)C)C#N	85.2211
V2B01 C03	C03	10mM	ONC0004832	Null	DMSO	435.89	Selleck Chemicals	S3002	rivaroxaban xarelto	Clc1ccc(s1)C(=O)NC[C@H]1CN(C(=O)O1)c1ccc(cc1)N1CCOCC1=O	98.3041
V2B01 D03	D03	10mM	ONC0004766	Null	DMSO	456.6	Selleck Chemicals	S2921	pf4981517	Cc1ccc(cc1)-c1c(cnn1C)-c1nn(C)c2ncnc(N3CC[C@@H](C3)N3CCCCC3)c12	79.1036
V2B01 E03	E03	10mM	ONC0004756	Null	DMSO	438.48	Selleck Chemicals	S2694	turofexorate isopropyl xl335	CC(C)OC(=O)C1=CN(CC(C)(C)c2c1[nH]c1ccccc21)C(=O)c1ccc(F)c(F)c1	92.4288
V2B01 F03	F03	10mM	ONC0004777	Null	DMSO	376.21	Selleck Chemicals	S2867	whip154	COc1cc2ncnc(Nc3ccc(O)c(Br)c3)c2cc1OC	106.541
V2B01 G03	G03	10mM	ONC0004767	Null	DMSO	293.73	Selleck Chemicals	S2903	lumiracoxib cox189	Cc1ccc(Nc2c(F)cccc2Cl)c(CC(O)=O)c1	100.182
V2B01 H03	H03	10mM	ONC0004788	HCl	DMSO	375.9	Selleck Chemicals	S4341	nalmefene hydrochloride	Oc1ccc2CC3N(CC4CC4)CCC45C(Oc1c24)C(=C)CCC35O	133.798
V2B01 I03	I03	10mM	ONC0004778	Null	DMSO	284.25	Selleck Chemicals	S6003	ptc124 ataluren	OC(=O)c1cccc(c1)-c1noc(n1)-c1ccccc1F	74.4397
V2B01 J03	J03	10mM	ONC0004799	Null	DMSO	294.35	Selleck Chemicals	S4128	troxipide	COc1cc(cc(OC)c1OC)C(=O)NC1CCCNC1	108.601
V2B01 K03	K03	10mM	ONC0004789	Null	DMSO	351.45	Selleck Chemicals	S4260	tamibarotene	CC1(C)CCC(C)(C)c2cc(NC(=O)c3ccc(cc3)C(O)=O)ccc12	98.3041
V2B01 L03	L03	10mM	ONC0004810	Null	DMSO	396.52	Selleck Chemicals	S4009	mirabegron ym178	Nc1nc(CC(=O)Nc2ccc(CCNC[C@H](O)c3ccccc3)cc2)cs1	76.3174
V2B01 M03	M03	10mM	ONC0004800	Null	DMSO	314.37	Selleck Chemicals	S4049	valdecoxib	Cc1onc(c1-c1ccc(cc1)S(N)(=O)=O)-c1ccccc1	106.42
V2B01 N03	N03	10mM	ONC0004821	HCl	DMSO	320.84	Selleck Chemicals	S3150	articaine hcl	CCCNC(C)C(=O)Nc1c(C)csc1C(=O)OC	100
V2B01 O03	O03	10mM	ONC0004811	Null	DMSO	267.37	Selleck Chemicals	S3196	azacyclonol	OC(C1CCNCC1)(c1ccccc1)c1ccccc1	81.5869
V2B01 B04	B04	10mM	ONC0004822	Null	DMSO	456.46	Selleck Chemicals	S3046	azilsartan tak536	CCOc1nc2cccc(C(O)=O)c2n1Cc1ccc(cc1)-c1ccccc1-c1nc(=O)o[nH]1	68.5645
V2B01 C04	C04	10mM	ONC0004757	Null	DMSO	201.23	Carbosynth Limited	FH24467	f351	Cc1ccc(=O)n(c1)-c1ccc(O)cc1	123.016
V2B01 D04	D04	10mM	ONC0004833	Null	DMSO	329.41	Selleck Chemicals	S2914	dapivirine tmc120	Cc1cc(C)c(Nc2ccnc(Nc3ccc(cc3)C#N)n2)c(C)c1	131.072
V2B01 E04	E04	10mM	ONC0004768	Null	DMSO	196.2	Selleck Chemicals	S2531	asaraldehyde asaronaldehyde	COc1cc(OC)c(C=O)cc1OC	73.4101
V2B01 F04	F04	10mM	ONC0004834	Null	DMSO	250.35	Selleck Chemicals	S7447	zln005	CC(C)(C)c1ccc(cc1)-c1nc2ccccc2[nH]1	87.0382
V2B01 G04	G04	10mM	ONC0004779	H2O	DMSO	182.18	Selleck Chemicals	S2317	l rhamnose monohydrate	C[C@H]1OC(O)[C@H](O)[C@H](O)[C@H]1O	103.937
V2B01 H04	H04	10mM	ONC0004758	Null	DMSO	328.5	Carbosynth Limited	FP27181	promestriene	CCCOc1ccc2[C@H]3CC[C@]4(C)[C@H](CC[C@H]4[C@@H]3CCc2c1)OC	100.182
V2B01 I04	I04	10mM	ONC0004790	Null	DMSO	247.25	Selleck Chemicals	S1704	emtricitabine	Nc1nc(=O)n(cc1F)[C@@H]1CS[C@H](CO)O1	100.061
V2B01 J04	J04	10mM	ONC0004769	Null	DMSO	196.21	Selleck Chemicals	S2372	xanthone genicide	O=c1c2ccccc2oc2ccccc12	107.389
V2B01 K04	K04	10mM	ONC0004801	Null	DMSO	200.17	Selleck Chemicals	S1300	tegafur ft207 nsc 148958	Fc1cn([C@H]2CCCO2)c(=O)[nH]c1=O	103.028
V2B01 L04	L04	10mM	ONC0004780	Null	DMSO	233.27	Selleck Chemicals	S2074	mecarbinate	CCOC(=O)c1c(C)n(C)c2ccc(O)cc12	73.7735
V2B01 M04	M04	10mM	ONC0004812	2Na+	DMSO	288.86	Selleck Chemicals	S4108	clodronate disodium	OP(O)(=O)C(Cl)(Cl)P(O)(O)=O	89.0369
V2B01 N04	N04	10mM	ONC0004791	Null	DMSO	238.2	Selleck Chemicals	S1256	rufinamide banzel	NC(=O)c1cn(Cc2c(F)cccc2F)nn1	112.72
V2B01 O04	O04	10mM	ONC0004823	Null	DMSO	146.15	Selleck Chemicals	S1749	lglutamine	N[C@@H](CCC(N)=O)C(O)=O	90.9752
V2B01 B05	B05	10mM	ONC0004802	HCl	DMSO	210.66	Selleck Chemicals	S3174	larginine hcl	N[C@H](CCCNC(N)=N)C(O)=O	91.5203
V2B01 C05	C05	10mM	ONC0004759	Null	DMSO	406.36	Carbosynth Limited	FF23305	floctafenine	OCC(O)COC(=O)c1ccccc1Nc1ccnc2c(cccc12)C(F)(F)F	102.302
V2B01 D05	D05	10mM	ONC0004813	tartaric_acid	DMSO	361.36	Selleck Chemicals	S1440	varenicline tartrate	C1C2CNCC1c1cc3nccnc3cc21	83.404
V2B01 E05	E05	10mM	ONC0004770	Null	DMSO	215.22	Selleck Chemicals	S2316	kinetin 6furfuryladenine	C(Nc1ncnc2[nH]cnc12)c1ccco1	92.0048
V2B01 F05	F05	10mM	ONC0004824	Null	DMSO	240.35	Selleck Chemicals	S7351	jsh23	Cc1ccc(NCCCc2ccccc2)c(N)c1	98.2435
V2B01 G05	G05	10mM	ONC0004781	Null	DMSO	236.23	Selleck Chemicals	S1702	didanosine videx	OC[C@@H]1CC[C@@H](O1)n1cnc2c(O)ncnc12	107.026
V2B01 H05	H05	10mM	ONC0004835	Null	DMSO	234.33	Selleck Chemicals	S7149	nsc319726	C\C(c1ccccn1)=N/NC(=S)N1CCC1	6.05694	4.1	2.8	4.07022	122.053	116.567	113.369	107.742	99.3531	102.459	1.61	2	5.2	20.94	78.8276	86.0428	86.3	105.087	87.8098	0.74	2	0	52.1912	113.124	60.3501	82.69	95.3817	80.8122	1.04	2	yes	yes	no	no
V2B01 I05	I05	10mM	ONC0004792	HCl	DMSO	186.08	Selleck Chemicals	S4129	sevelamer hcl	NCC=C.ClCC1CO1	92.4288
V2B01 J05	J05	10mM	ONC0004836	Null	DMSO	242.45	Selleck Chemicals	S4173	1hexadecanol	CCCCCCCCCCCCCCCCO	111.569
V2B01 K05	K05	10mM	ONC0004803	2Na+	DMSO	279.04	Selleck Chemicals	S1311	pamidronate disodium	NCCC(O)(P(O)(O)=O)P(O)(O)=O	92.9134
V2B01 L05	L05	10mM	ONC0004760	sulfuric_acid	DMSO	667.69	Carbosynth Limited	FI65046	isepamicin sulphate	CN[C@@H]1[C@@H](O)[C@@H](O[C@H]2[C@@H](C[C@H](N)[C@@H](O[C@H]3O[C@H](CN)[C@@H](O)[C@H](O)[C@H]3O)[C@@H]2O)NC(=O)[C@@H](O)CN)OC[C@]1(C)O	106.118
V2B01 M05	M05	10mM	ONC0004814	Null	DMSO	249.33	Selleck Chemicals	S7320	tg003	CCN1\C(Sc2ccc(OC)cc12)=C\C(C)=O	98.4252
V2B01 N05	N05	10mM	ONC0004771	Null	DMSO	145.55	Selleck Chemicals	S2055	gimeracil	Oc1cc(=O)[nH]cc1Cl	94.0642
V2B01 O05	O05	10mM	ONC0004825	Null	DMSO	223.28	Selleck Chemicals	S7130	pr619	Nc1nc(N)c(SC#N)cc1SC#N	126.711
V2B01 B06	B06	10mM	ONC0004782	Null	DMSO	243.31	Selleck Chemicals	S1243	agomelatine	COc1ccc2cccc(CCNC(C)=O)c2c1	103.089
V2B01 C06	C06	10mM	ONC0004761	HCl	DMSO	222.72	Selleck Chemicals	S2092	detomidine hcl	Cc1cccc(Cc2c[nH]cn2)c1C	119.079
V2B01 D06	D06	10mM	ONC0004793	Null	DMSO	213.67	Selleck Chemicals	S3072	rbaclofen	NC[C@H](CC(O)=O)c1ccc(Cl)cc1	107.268
V2B01 E06	E06	10mM	ONC0004772	I-	DMSO	166.01	Selleck Chemicals	S1897	potassium iodide	[K].I	63.1133
V2B01 F06	F06	10mM	ONC0004804	Null	DMSO	204.18	Selleck Chemicals	S7272	4ü¾˜¶Œ¼8c	Cc1cc(=O)oc2c(C=O)c(O)ccc12	66.9897
V2B01 G06	G06	10mM	ONC0004783	Null	DMSO	243.69	Selleck Chemicals	S1422	droxinostat	Cc1cc(Cl)ccc1OCCCC(=O)NO	69.6548
V2B01 H06	H06	10mM	ONC0004815	Null	DMSO	251.29	Selleck Chemicals	S7114	nu6027	Nc1nc(N)c([N+][O-])c(OCC2CCCCC2)n1	83.7068
V2B01 I06	I06	10mM	ONC0004794	Na+	DMSO	200.13	Selleck Chemicals	S4245	sodium ascorbate	OC[C@H](O)[C@H]1OC(=O)C(O)C1O	62.3864
V2B01 J06	J06	10mM	ONC0004826	diethylamine	DMSO	263.32	Selleck Chemicals	S4152	ethamsylate	Oc1ccc(O)c(c1)S(O)(=O)=O	62.3864
V2B01 K06	K06	10mM	ONC0004805	Na+	DMSO	110.09	Selleck Chemicals	S1999	sodium butyrate	CCCC(O)=O	67.656
V2B01 L06	L06	10mM	ONC0004837	Null	DMSO	174.2	Selleck Chemicals	S3025	pmsf phenylmethylsulfonyl fluoride	FS(=O)(=O)Cc1ccccc1	51.1811
V2B01 M06	M06	10mM	ONC0004816	HCl	DMSO	371.93	Selleck Chemicals	S1488	naratriptan hcl	CNS(=O)(=O)CCc1ccc2[nH]cc(C3CCN(C)CC3)c2c1	87.8861
V2B01 N06	N06	10mM	ONC0004838	Null	DMSO	489.41	Selleck Chemicals	S1453	tipifarnib zarnestra	Cn1cncc1[C@@](N)(c1ccc(Cl)cc1)c1ccc2n(C)c(=O)cc(-c3cccc(Cl)c3)c2c1	92.6105
V2B01 O06	O06	10mM	ONC0004827	Null	DMSO	400.65	Selleck Chemicals	S1468	alfacalcidol	CC(C)CCC[C@@H](C)[C@H]1CC[C@@H]2[C@]1(C)CCC\C2=C/C=C1/C[C@@H](O)C[C@H](O)C1=C	97.6378
V2B01 B07	B07	10mM	ONC0004762	HCl/H2O	DMSO	475.98	Selleck Chemicals	S2170	itf2357 givinostat	CCN(CC)Cc1ccc2cc(COC(=O)Nc3ccc(cc3)C(=O)NO)ccc2c1	92.6105
V2B01 C07	C07	10mM	ONC0004839	Null	DMSO	315.42	Selleck Chemicals	S1540	saxagliptin bms477118onglyza	N[C@H](C(=O)N1[C@H]2C[C@H]2C[C@H]1C#N)C12CC3CC(CC(O)(C3)C1)C2	92.6711
V2B01 D07	D07	10mM	ONC0004773	Null	DMSO	403.22	Selleck Chemicals	S2131	roflumilast daxas	FC(F)Oc1ccc(cc1OCC1CC1)C(=O)Nc1c(Cl)cncc1Cl	94.0036
V2B01 E07	E07	10mM	ONC0004763	Null	DMSO	426.49	Selleck Chemicals	S1483	iloperidone fanapt	COc1cc(ccc1OCCCN1CCC(CC1)c1noc2cc(F)ccc12)C(C)=O	108.661
V2B01 F07	F07	10mM	ONC0004784	malic_acid	DMSO	469.56	Selleck Chemicals	S2096	almotriptan malate axert	CN(C)CCc1c[nH]c2ccc(CS(=O)(=O)N3CCCC3)cc12	131.254
V2B01 G07	G07	10mM	ONC0004774	Null	DMSO	349.32	Selleck Chemicals	S1442	voriconazole	C[C@@H](c1ncncc1F)[C@](O)(Cn1cncn1)c1ccc(F)cc1F	2.11993	1.1	1.5	1.05996	3.91762	69.5077	195.154	139.595	122.41	116.543	0.63	1	0	0.883498	1.178	75.0482	111.713	116.479	97.1847	0.33	0.5	0	0	0	0.9713	141.357	90.3689	119.535	0.2	0.25	no
V2B01 H07	H07	10mM	ONC0004795	Null	DMSO	306.37	Selleck Chemicals	S1378	ruxolitinib incb018424	N#CC[C@H](C1CCCC1)n1cc(cn1)-c1ncnc2[nH]ccc12	76.5597
V2B01 I07	I07	10mM	ONC0004785	HCl	DMSO	507.08	Selleck Chemicals	S2128	bazedoxifene hcl	Cc1c(-c2ccc(O)cc2)n(Cc2ccc(OCCN3CCCCCC3)cc2)c2ccc(O)cc12	83.7068
V2B01 J07	J07	10mM	ONC0004806	Null	DMSO	348.49	Selleck Chemicals	S2098	bexarotene	Cc1cc2c(cc1C(=C)c1ccc(cc1)C(O)=O)C(C)(C)CCC2(C)C	105.33
V2B01 K07	K07	10mM	ONC0004796	Null	DMSO	296.33	Selleck Chemicals	S2012	pci34051	COc1ccc(Cn2ccc3ccc(cc23)C(=O)NO)cc1	84.9182
V2B01 L07	L07	10mM	ONC0004817	Na+	DMSO	433.46	Selleck Chemicals	S1909	fluvastatin sodium lescol	CC(C)n1c(\C=C\[C@@H](O)C[C@@H](O)CC(O)=O)c(-c2ccc(F)cc2)c2ccccc12	110.842
V2B01 M07	M07	10mM	ONC0004807	Null	DMSO	310.44	Selleck Chemicals	S1376	gestodene	CC[C@]12CC[C@H]3[C@@H](CCC4=CC(=O)CC[C@H]34)[C@@H]1C=C[C@@]2(O)C#C	85.8873
V2B01 N07	N07	10mM	ONC0004828	Null	DMSO	372.47	Selleck Chemicals	S1689	betapar meprednisone	C[C@H]1C[C@H]2[C@@H]3CCC4=CC(=O)CC[C@]4(C)[C@H]3C(=O)C[C@]2(C)[C@@]1(O)C(=O)CO	78.2556
V2B01 O07	O07	10mM	ONC0004818	Null	DMSO	408.41	Selleck Chemicals	S2026	ginkgolide a	C[C@@H]1C(=O)O[C@H]2CC34[C@H]5C[C@@H](C(C)(C)C)[C@@]33[C@@H](O)C(=O)O[C@H]3O[C@@]4(C(=O)O5)[C@@]12O	111.993
V2B01 B08	B08	10mM	ONC0004829	maleic_acid	DMSO	390.87	Selleck Chemicals	S1816	chlorpheniramine maleate	CN(C)CCC(c1ccc(Cl)cc1)c1ccccn1	80.6784
V2B01 C08	C08	10mM	ONC0004929	Null	DMSO	515.62	Selleck Chemicals	S1055	enzastaurin ly317615	Cn1cc(C2=C(C(=O)NC2=O)c2cn(C3CCN(Cc4ccccn4)CC3)c3ccccc23)c2ccccc12	82.6772
V2B01 D08	D08	10mM	ONC0004840	Null	DMSO	351.47	Selleck Chemicals	S1569	tazarotene avage	CCOC(=O)c1ccc(nc1)C#Cc1ccc2SCCC(C)(C)c2c1	98.6675
V2B01 E08	E08	10mM	ONC0004940	Null	DMSO	471.52	Selleck Chemicals	S2196	bibr 953 dabigatran etexilate pradaxa	Cn1c(CNc2ccc(cc2)C(N)=N)nc2cc(ccc12)C(=O)N(CCC(O)=O)c1ccccn1	81.2235
V2B01 F08	F08	10mM	ONC0005006	Null	DMSO	448.53	Selleck Chemicals	S1118	xl147 analogue	Cc1ccc(cc1)S(=O)(=O)Nc1nc2ccccc2nc1Nc1ccc2nsnc2c1	88.3707
V2B01 G08	G08	10mM	ONC0004951	1.5H2O	DMSO	436.85	Selleck Chemicals	S2152	sitafloxacin hydrate	N[C@@H]1CN(CC11CC1)c1c(F)cc2c(c1Cl)n(cc(C(O)=O)c2=O)[C@@H]1C[C@@H]1F	68.9885
V2B01 H08	H08	10mM	ONC0004930	Null	DMSO	615.74	Selleck Chemicals	S2628	pf05212384 pki587	CN(C)C1CCN(CC1)C(=O)c1ccc(NC(=O)Nc2ccc(cc2)-c2nc(nc(n2)N2CCOCC2)N2CCOCC2)cc1	94.791
V2B01 I08	I08	10mM	ONC0004962	Null	DMSO	379.29	Selleck Chemicals	S1900	talc	O=[Mg].O=[Mg].O=[Mg].O=[Si]=O.O=[Si]=O.O=[Si]=O.O=[Si]=O	69.897
V2B01 J08	J08	10mM	ONC0004941	Null	DMSO	557.06	Selleck Chemicals	S2150	neratinib hki272	CCOc1cc2ncc(C#N)c(Nc3ccc(OCc4ccccn4)c(Cl)c3)c2cc1NC(=O)\C=C\CN(C)C	60.0848
V2B01 K08	K08	10mM	ONC0004973	Null	DMSO	440.59	Selleck Chemicals	S7342	unc2250	CCCCNc1ncc(-c2ccc(CN3CCOCC3)cn2)c(N[C@H]2CC[C@H](O)CC2)n1	62.2047
V2B01 L08	L08	10mM	ONC0004952	Null	DMSO	607.64	Selleck Chemicals	S2827	torin 1	CCC(=O)N1CCN(CC1)c1ccc(cc1C(F)(F)F)-n1c2c(ccc1=O)cnc1ccc(cc21)-c1cnc2ccccc2c1	53.4222
V2B01 M08	M08	10mM	ONC0004984	Null	DMSO	333.37	Selleck Chemicals	S1360	gsk1059615	O=C1NC(=O)\C(S1)=C\c1ccc2nccc(-c3ccncc3)c2c1	106.36
V2B01 N08	N08	10mM	ONC0004963	Null	DMSO	497.03	Selleck Chemicals	S1519	cct129202	CN(C)c1ccc(cc1)-c1nc2c(N3CCN(CC(=O)Nc4nccs4)CC3)c(Cl)cnc2[nH]1	95.0333
V2B01 O08	O08	10mM	ONC0004995	HCl	DMSO	430.31	Selleck Chemicals	S3055	besifloxacin hcl besivance	N[C@@H]1CCCCN(C1)c1c(F)cc2c(c1Cl)n(cc(C(O)=O)c2=O)C1CC1	82.0109
V2B01 B09	B09	10mM	ONC0004974	Null	DMSO	377.43	Selleck Chemicals	S2699	#N/A	#N/A	80.4967
V2B01 C09	C09	10mM	ONC0004931	Null	DMSO	392.58	Selleck Chemicals	S2311	hyodeoxycholic acid hdca	C[C@H](CCC(O)=O)[C@H]1CC[C@H]2[C@@H]3C[C@H](O)[C@@H]4C[C@H](O)CC[C@]4(C)[C@H]3CC[C@]12C	101.999
V2B01 D09	D09	10mM	ONC0004985	Null	DMSO	482.63	Selleck Chemicals	S2762	ch5424802	CCc1cc2C(=O)c3c([nH]c4cc(ccc34)C#N)C(C)(C)c2cc1N1CCC(CC1)N1CCOCC1	99.8183
V2B01 E09	E09	10mM	ONC0004942	Null	DMSO	308.51	Selleck Chemicals	S2354	sclareol	CC(O)(CC[C@H]1[C@](C)(O)CCC2C(C)(C)CCC[C@]12C)C=C	82.3137
V2B01 F09	F09	10mM	ONC0004996	Null	DMSO	414.72	Selleck Chemicals	S2273	sitosterol	CC[C@H](CC[C@@H](C)[C@H]1CC[C@H]2[C@@H]3CC=C4C[C@@H](O)CC[C@]4(C)[C@H]3CC[C@]12C)C(C)C	86.5536
V2B01 G09	G09	10mM	ONC0004953	Null	DMSO	354.36	Selleck Chemicals	S2392	sesamin fagarol	C1Oc2ccc(cc2O1)[C@H]1OC[C@H]2[C@@H]1CO[C@@H]2c1ccc2OCOc2c1	94.9122
V2B01 H09	H09	10mM	ONC0005007	Na+	DMSO	585.66	Selleck Chemicals	S2095	fosinopril sodium monopril	CCC(=O)O[C@@H](OP(=O)(CCCCc1ccccc1)CC(=O)N1C[C@@H](C[C@H]1C(O)=O)C1CCCCC1)C(C)C	152.09
V2B01 I09	I09	10mM	ONC0004964	Br-/H2O	DMSO	490.44	Selleck Chemicals	S2547	tiotropium bromide hydrate	C[N+]1(C)[C@H]2C[C@@H](C[C@@H]1[C@H]1O[C@@H]21)OC(=O)C(O)(c1cccs1)c1cccs1	92.4288
V2B01 J09	J09	10mM	ONC0005008	Null	DMSO	354.1	Selleck Chemicals	S1883	idoxuridin	OC[C@H]1O[C@H](C[C@@H]1O)n1cc(I)c(=O)[nH]c1=O	89.8849
V2B01 K09	K09	10mM	ONC0004975	HCl	DMSO	415.88	Selleck Chemicals	S2205	osi420 desmethyl erlotinib	COCCOc1cc2ncnc(Nc3cccc(c3)C#C)c2cc1OCCO	96.9715
V2B01 L09	L09	10mM	ONC0004932	Null	DMSO	456.72	Selleck Chemicals	S2334	oleanolic acid caryophyllin	CC1(C)CC[C@@]2(CC[C@]3(C)C(=CC[C@@H]4[C@@]5(C)CC[C@H](O)C(C)(C)[C@@H]5CC[C@@]34C)[C@@H]2C1)C(O)=O	92.7317
V2B01 M09	M09	10mM	ONC0004986	fumaric_acid	DMSO	527.66	Selleck Chemicals	S2240	fesoterodine fumarate	CC(C)N(CC[C@H](c1ccccc1)c1cc(CO)ccc1OC(=O)C(C)C)C(C)C	109.388
V2B01 N09	N09	10mM	ONC0004943	Null	DMSO	284.27	Selleck Chemicals	S2377	biochanin a 4methylgenistein	COc1ccc(cc1)-c1coc2cc(O)cc(O)c2c1=O	91.7626
V2B01 O09	O09	10mM	ONC0004997	Null	DMSO	270.24	Selleck Chemicals	S2295	emodin	Cc1cc(O)c2C(=O)c3c(O)cc(O)cc3C(=O)c2c1	57.8437
V2B01 B10	B10	10mM	ONC0004954	Null	DMSO	374.35	Selleck Chemicals	S2413	geniposidic acid	OC[C@H]1O[C@@H](O[C@@H]2OC=C([C@H]3CC=C(CO)[C@@H]23)C(O)=O)[C@H](O)[C@@H](O)[C@@H]1O	64.5669
V2B01 C10	C10	10mM	ONC0004933	Null	DMSO	349.78	Selleck Chemicals	S2248	cx4945 silmitasertib	OC(=O)c1ccc2c(c1)nc(Nc1cccc(Cl)c1)c1ccncc21	72.1381
V2B01 D10	D10	10mM	ONC0004965	tosic_acid	DMSO	621.09	Selleck Chemicals	S2185	ast1306	Fc1cccc(COc2ccc(Nc3ncnc4ccc(NC(=O)C=C)cc34)cc2Cl)c1	81.7081
V2B01 E10	E10	10mM	ONC0004944	Null	DMSO	266.34	Selleck Chemicals	S2310	honokiol	Oc1ccc(cc1CC=C)-c1cc(CC=C)ccc1O	100.424
V2B01 F10	F10	10mM	ONC0004976	Null	DMSO	342.42	Selleck Chemicals	S2225	tame	COC(=O)[C@H](CCCNC(N)=N)NS(=O)(=O)c1ccc(C)cc1	63.0527
V2B01 G10	G10	10mM	ONC0004955	Null	DMSO	287.32	Selleck Chemicals	S2349	rutaecarpine rutecarpine	O=c1n2CCc3c([nH]c4ccccc34)-c2nc2ccccc12	80.6784
V2B01 H10	H10	10mM	ONC0004987	Null	DMSO	457.44	Selleck Chemicals	S2260	amygdalin	OC[C@H]1O[C@@H](OC[C@H]2O[C@@H](O[C@@H](C#N)c3ccccc3)[C@H](O)[C@@H](O)[C@@H]2O)[C@H](O)[C@@H](O)[C@@H]1O	64.4458
V2B01 I10	I10	10mM	ONC0004966	Null	DMSO	390.39	Selleck Chemicals	S2390	polydatinpiceid	OC[C@H]1O[C@@H](Oc2cc(O)cc(\C=C\c3ccc(O)cc3)c2)[C@H](O)[C@@H](O)[C@@H]1O	66.6869
V2B01 J10	J10	10mM	ONC0004998	Null	DMSO	266.34	Selleck Chemicals	S2321	magnolol	Oc1ccc(CC=C)cc1-c1cc(CC=C)ccc1O	110.902
V2B01 K10	K10	10mM	ONC0004977	nitric_acid	DMSO	479.15	Selleck Chemicals	S2534	isoconazole nitrate travogen	Clc1ccc(C(Cn2ccnc2)OCc2c(Cl)cccc2Cl)c(Cl)c1	2.3622	1.2	1.7	1.1811	87.2292	155.722	129.422	146.837	171.311	154.125	1.42	2	0	0	4.76107	36.2234	31.855	48.4914	120.401	0.06	0.5	0	0	0	93.5686	168.942	120.307	99.6554	0.36	0.5	no
V2B01 L10	L10	10mM	ONC0005009	Null	DMSO	345.35	Selleck Chemicals	S2014	bms265246	CCCCOc1c(cnc2[nH]ncc12)C(=O)c1c(F)cc(C)cc1F	77.8316
V2B01 M10	M10	10mM	ONC0004988	Null	DMSO	468.85	Selleck Chemicals	S2201	bms 794833	Nc1nccc(Oc2ccc(NC(=O)c3c[nH]cc(-c4ccc(F)cc4)c3=O)cc2F)c1Cl	97.2138
V2B01 N10	N10	10mM	ONC0005010	Null	DMSO	441.57	Selleck Chemicals	S1658	dofetilide tikosyn	CN(CCOc1ccc(NS(C)(=O)=O)cc1)CCc1ccc(NS(C)(=O)=O)cc1	99.3337
V2B01 O10	O10	10mM	ONC0004999	Null	DMSO	406.44	Selleck Chemicals	S2238	palomid 529	COc1ccc(COc2cc3oc(=O)c4cc(ccc4c3cc2OC)C(C)O)cc1	90.4906
V2B01 B11	B11	10mM	ONC0004934	Null	DMSO	326.31	Selleck Chemicals	S2276	bilobalide	CC(C)(C)[C@]1(O)C[C@@H]2OC(=O)C[C@@]22C(=O)O[C@@H]3OC(=O)[C@H](O)C123	85.0999
V2B01 C11	C11	10mM	ONC0005011	Null	DMSO	260.31	Selleck Chemicals	S1761	suprofen profenal	CC(C(O)=O)c1ccc(cc1)C(=O)c1cccs1	82.4349
V2B01 D11	D11	10mM	ONC0004945	Null	DMSO	402.4	Selleck Chemicals	S2333	nobiletin hexamethoxyflavone	COc1ccc(cc1OC)-c1cc(=O)c2c(OC)c(OC)c(OC)c(OC)c2o1	107.813
V2B01 E11	E11	10mM	ONC0004935	Null	DMSO	308.35	Selleck Chemicals	S2218	torkinib pp242	CC(C)n1nc(-c2cc3cc(O)ccc3[nH]2)c2c(N)ncnc12	79.7698
V2B01 F11	F11	10mM	ONC0004956	HCl	DMSO	379.89	Selleck Chemicals	S2367	tetrahydropapaverine hydrochloride	COc1ccc(CC2NCCc3cc(OC)c(OC)cc23)cc1OC	85.7056
V2B01 G11	G11	10mM	ONC0004946	Null	DMSO	410.4	Selleck Chemicals	S2247	bkm120 nvpbkm120	Nc1cc(c(cn1)-c1cc(nc(n1)N1CCOCC1)N1CCOCC1)C(F)(F)F	112.962
V2B01 H11	H11	10mM	ONC0004967	Null	DMSO	388.37	Selleck Chemicals	S2411	geniposide	COC(=O)C1=CO[C@@H](O[C@@H]2O[C@H](CO)[C@@H](O)[C@H](O)[C@H]2O)[C@H]2[C@@H]1CC=C2CO	114.052
V2B01 I11	I11	10mM	ONC0004957	Null	DMSO	302.29	Selleck Chemicals	S2308	hesperetin	COc1ccc(cc1O)[C@@H]1CC(=O)c2c(O)cc(O)cc2O1	99.3943
V2B01 J11	J11	10mM	ONC0004978	Null	DMSO	361.04	Selleck Chemicals	S2180	ixazomib mln2238	CC(C)C[C@H](NC(=O)CNC(=O)c1cc(Cl)ccc1Cl)B(O)O	104.543
V2B01 K11	K11	10mM	ONC0004968	Null	DMSO	432.39	Selleck Chemicals	S2346	puerarin kakonein	OC[C@H]1O[C@H]([C@H](O)[C@@H](O)[C@@H]1O)c1c(O)ccc2c1occ(-c1ccc(O)cc1)c2=O	66.0206
V2B01 L11	L11	10mM	ONC0004989	Null	DMSO	324.38	Selleck Chemicals	S2224	uk 383367	NC(=O)c1noc(n1)[C@H](CCCC1CCCCC1)CC(=O)NO	94.5488
V2B01 M11	M11	10mM	ONC0004979	Null	DMSO	262.27	Selleck Chemicals	S2386	indirubin	O=C1Nc2ccccc2\C1=C1\Nc2ccccc2C1=O	137.674
V2B01 N11	N11	10mM	ONC0005000	Null	DMSO	270.24	Selleck Chemicals	S2259	aloeemodin	OCc1cc(O)c2C(=O)c3c(O)cccc3C(=O)c2c1	68.3222
V2B01 O11	O11	10mM	ONC0004990	HCl	DMSO	373.88	Selleck Chemicals	S2494	olopatadine hydrochloride opatanol	CN(C)CC\C=C1\c2ccccc2COc2ccc(CC(O)=O)cc12	100.969
V2B01 B12	B12	10mM	ONC0005001	Null	DMSO	405.43	Selleck Chemicals	S2198	sgi1776 free base	CN1CCC(CNc2ccc3ncc(-c4cccc(OC(F)(F)F)c4)n3n2)CC1	77.2259
V2B01 C12	C12	10mM	ONC0004936	22-aminoethanol	DMSO	564.64	Selleck Chemicals	S2229	eltrombopag olamine	CC1=NN(C(=O)C\1=N\Nc1cccc(-c2cccc(c2)C(O)=O)c1O)c1ccc(C)c(C)c1	85.2211
V2B01 D12	D12	10mM	ONC0005012	Null	DMSO	470.46	Selleck Chemicals	S1533	r406free base	COc1cc(Nc2ncc(F)c(Nc3ccc4OC(C)(C)C(=O)Nc4n3)n2)cc(OC)c1OC	67.5348
V2B01 E12	E12	10mM	ONC0004947	Null	DMSO	446.37	Selleck Chemicals	S2269	baicalin	O[C@H]1[C@H](Oc2cc3oc(cc(=O)c3c(O)c2O)-c2ccccc2)O[C@@H]([C@@H](O)[C@@H]1O)C(O)=O	61.0539
V2B01 F12	F12	10mM	ONC0005013	Null	DMSO	337.86	Selleck Chemicals	S1558	at7867	Clc1ccc(cc1)C1(CCNCC1)c1ccc(cc1)-c1cn[nH]c1	72.7438
V2B01 G12	G12	10mM	ONC0004958	Null	DMSO	464.39	Selleck Chemicals	S2327	myricitrin myricitrine	C[C@@H]1O[C@@H](Oc2c(oc3cc(O)cc(O)c3c2=O)-c2cc(O)c(O)c(O)c2)[C@@H](O)[C@H](O)[C@H]1O	68.08
V2B01 H12	H12	10mM	ONC0004937	Null	DMSO	409.84	Selleck Chemicals	S2231	telatinib bay 579352	CNC(=O)c1cc(COc2nnc(Nc3ccc(Cl)cc3)c3ccoc23)ccn1	72.8044
V2B01 I12	I12	10mM	ONC0004969	Null	DMSO	304.26	Selleck Chemicals	S2366	taxifolin dihydroquercetin	O[C@@H]1[C@H](Oc2cc(O)cc(O)c2C1=O)c1ccc(O)c(O)c1	64.6275
V2B01 J12	J12	10mM	ONC0004948	Null	DMSO	453.55	Selleck Chemicals	S2220	sb590885	CN(C)CCOc1ccc(cc1)-c1nc(c([nH]1)-c1ccc2c(CC\C2=N/O)c1)-c1ccncc1	61.9624
V2B01 K12	K12	10mM	ONC0004980	Null	DMSO	480.47	Selleck Chemicals	S2410	paeoniflorin	C[C@@]12C[C@@]3(O)O[C@@H](O1)[C@]1(COC(=O)c4ccccc4)[C@H]3C[C@]21O[C@@H]1O[C@H](CO)[C@@H](O)[C@H](O)[C@H]1O	83.5857
V2B01 L12	L12	10mM	ONC0004959	Null	DMSO	434.55	Selleck Chemicals	S2195	cyt997	CCC[C@H](Nc1nc(ncc1C)-c1ccc(NC(=O)NCC)c(OC)c1)c1cccnc1	62.3259
V2B01 M12	M12	10mM	ONC0004991	Null	DMSO	469.95	Selleck Chemicals	S2179	gandotinib ly2784544	Cc1cc(Nc2cc(CN3CCOCC3)c3nc(C)c(Cc4ccc(Cl)cc4F)n3n2)[nH]n1	97.6378
V2B01 N12	N12	10mM	ONC0004970	Null	DMSO	269.39	Selleck Chemicals	S2594	pramiracetam	CC(C)N(CCNC(=O)CN1CCCC1=O)C(C)C	88.613
V2B01 O12	O12	10mM	ONC0005002	methanesulfonic_acid	DMSO	493.59	Selleck Chemicals	S2221	apatinib mesylate	O=C(Nc1ccc(cc1)C1(CCCC1)C#N)c1cccnc1NCc1ccncc1	98.9098
V2B01 B13	B13	10mM	ONC0004981	Null	DMSO	355.44	Selleck Chemicals	S2437	rotundine	COc1cc2CCN3Cc4c(C[C@H]3c2cc1OC)ccc(OC)c4OC	87.5227
V2B01 C13	C13	10mM	ONC0004938	Null	DMSO	364.44	Selleck Chemicals	S2335	oridonin isodonol	O[C@@H]1[C@H]2CC[C@@H]3[C@@]45CO[C@](O)(C[C@@H]4C(C)(C)CC[C@@H]5O)[C@@]13C(=O)C2=C	72.0775
V2B01 D13	D13	10mM	ONC0004992	Cl-	DMSO	387.86	Selleck Chemicals	S2397	palmatine chloride	COc1cc2CC[n+]3cc4c(OC)c(OC)ccc4cc3-c2cc1OC	94.4276
V2B01 E13	E13	10mM	ONC0004949	Null	DMSO	470.52	Selleck Chemicals	S2319	limonin	CC1(C)O[C@H]2CC(=O)OC[C@@]22[C@H]1CC(=O)[C@]1(C)[C@@H]2CC[C@@]2(C)[C@@H](OC(=O)[C@H]3O[C@@]123)c1ccoc1	102.12
V2B01 F13	F13	10mM	ONC0005003	Null	DMSO	300.27	Selleck Chemicals	S2380	diosmetin luteolin 4methyl ether	COc1ccc(cc1O)-c1cc(=O)c2c(O)cc(O)cc2o1	109.691
V2B01 G13	G13	10mM	ONC0004960	Null	DMSO	354.32	Selleck Chemicals	S2280	chlorogenic acid	O[C@@H]1C[C@](O)(C[C@@H](OC(=O)\C=C\c2ccc(O)c(O)c2)[C@@H]1O)C(O)=O	87.2199
V2B01 H13	H13	10mM	ONC0005014	Null	DMSO	329.4	Selleck Chemicals	S2359	sinomenine cucoline	COC1=C[C@@H]2[C@@H]3Cc4ccc(OC)c(O)c4[C@]2(CCN3C)CC1=O	90.7935
V2B01 I13	I13	10mM	ONC0004971	Null	DMSO	344.32	Selleck Chemicals	S2252	usniacin dusnic acid	CC(=O)C1C(=O)C=C2Oc3c(c(O)c(C)c(O)c3C(C)=O)[C@@]2(C)C1=O	81.7081
V2B01 J13	J13	10mM	ONC0005015	Null	DMSO	448.95	Selleck Chemicals	S2593	tolvaptan opc41061	Cc1ccccc1C(=O)Nc1ccc(C(=O)N2CCCC(O)c3cc(Cl)ccc23)c(C)c1	93.3979
V2B01 K13	K13	10mM	ONC0004982	Null	DMSO	369.43	Selleck Chemicals	S2230	galunisertib ly2157299	Cc1cccc(n1)-c1nn2CCCc2c1-c1ccnc2ccc(cc12)C(N)=O	82.6166
V2B01 L13	L13	10mM	ONC0004939	Null	DMSO	414.69	Selleck Chemicals	S8144	halofuginone	O[C@H]1CCCN[C@@H]1CC(=O)Cn1cnc2cc(Br)c(Cl)cc2c1=O	90.0666
V2B01 M13	M13	10mM	ONC0004993	Null	DMSO	414.47	Selleck Chemicals	S2219	momelotinib cyt387	O=C(NCC#N)c1ccc(cc1)-c1ccnc(Nc2ccc(cc2)N2CCOCC2)n1	102.12
V2B01 N13	N13	10mM	ONC0004950	Null	DMSO	542.04	Selleck Chemicals	S1006	saracatinib azd0530	CN1CCN(CCOc2cc(OC3CCOCC3)c3c(Nc4c5OCOc5ccc4Cl)ncnc3c2)CC1	85.5239
V2B01 O13	O13	10mM	ONC0005004	Null	DMSO	473.94	Selleck Chemicals	S2192	azd8931	CNC(=O)CN1CCC(CC1)Oc1cc2c(Nc3cccc(Cl)c3F)ncnc2cc1OC	85.2211
V2B01 B14	B14	10mM	ONC0004961	Null	DMSO	414.63	Selleck Chemicals	S2291	diosgenin	C[C@H]1[C@H]2[C@H](C[C@H]3[C@@H]4CC=C5C[C@@H](O)CC[C@]5(C)[C@H]4CC[C@]23C)O[C@]11CC[C@@H](C)CO1	83.5251
V2B01 C14	C14	10mM	ONC0004137	Null	DMSO	1135.01	Sigma-Aldrich	C4805	betacyclodextrin	OC[C@H]1O[C@@H]2O[C@H]3[C@H](O)[C@@H](O)[C@H](O[C@@H]3CO)O[C@H]4[C@H](O)[C@@H](O)[C@H](O[C@@H]4CO)O[C@H]5[C@H](O)[C@@H](O)[C@H](O[C@@H]5CO)O[C@H]6[C@H](O)[C@@H](O)[C@H](O[C@@H]6CO)O[C@H]7[C@H](O)[C@@H __ ](O)[C@H](O[C@@H]7CO)O[C@H]8[C@H](O)[C@@H](O)[C@H](O[C@@H]8CO)O[C@H]1[C@H](O)[C@H]2O	76.2568
V2B01 D14	D14	10mM	ONC0004972	0.5Ca++	DMSO	334.45	Selleck Chemicals	S2073	mitiglinide calcium	OC(=O)[C@H](CC(=O)N1C[C@H]2CCCC[C@H]2C1)Cc1ccccc1	100.787
V2B01 E14	E14	10mM	ONC0004148	HCl	DMSO	301.82	BOC Sciences	6452-71-7	oxprenolol	CC(C)NCC(O)COc1ccccc1OCC=C	68.9279
V2B01 F14	F14	10mM	ONC0004983	Null	DMSO	544.6	Selleck Chemicals	S2409	10dab 10deacetylbaccatin	CC(=O)O[C@@]12CO[C@@H]1C[C@H](O)[C@]1(C)[C@@H]2[C@H](OC(=O)c2ccccc2)[C@]2(O)C[C@H](O)C(C)=C([C@@H](O)C1=O)C2(C)C	57.662
V2B01 G14	G14	10mM	ONC0004159	Cl-	DMSO	432.01	Sanbio BV	14395	mkt077	CCN1\C(=C/c2cccc[n+]2CC)\S\C(=C/3\Sc4ccccc4N3C)\C1=O	98.2435
V2B01 H14	H14	10mM	ONC0004994	Null	DMSO	610.57	Selleck Chemicals	S2309	hesperidin	COc1ccc(cc1O)[C@@H]1CC(=O)c2c(O)cc(O[C@@H]3O[C@H](CO[C@@H]4O[C@@H](C)[C@H](O)[C@@H](O)[C@H]4O)[C@@H](O)[C@H](O)[C@H]3O)cc2O1	67.5954
V2B01 I14	I14	10mM	ONC0004170	H2O	DMSO	362.34	Microsource Discovery Systems	1505436	dlactitol monohydrate	OC[C@H](O)[C@@H](O)[C@H](O[C@@H]1O[C@H](CO)[C@H](O)[C@H](O)[C@H]1O)[C@H](O)CO	63.719
V2B01 J14	J14	10mM	ONC0005005	Null	DMSO	518.43	Selleck Chemicals	S2161	raf265 chir265	Cn1c(Nc2ccc(cc2)C(F)(F)F)nc2cc(Oc3ccnc(c3)-c3ncc([nH]3)C(F)(F)F)ccc12	41.3689
V2B01 K14	K14	10mM	ONC0004181	Null	DMSO	141.17	Microsource Discovery Systems	1502196	ethosuximide	CCC1(C)CC(=O)NC1=O	56.8746
V2B01 L14	L14	10mM	ONC0005016	Null	DMSO	575.69	Selleck Chemicals	S1633	zafirlukast accolate	COc1cc(ccc1Cc1cn(C)c2ccc(NC(=O)OC3CCCC3)cc12)C(=O)NS(=O)(=O)c1ccccc1C	51.7868
V2B01 M14	M14	10mM	ONC0004192	Null	DMSO	395.29	Microsource Discovery Systems	1502282	oxaliplatin	O=C1O[Pt]2(N[C@@H]3CCCC[C@H]3N2)OC1=O	121.684
V2B01 N14	N14	10mM	ONC0004214	Null	DMSO	426.5	Microsource Discovery Systems	1502318	paliperidone	Cc1nc2C(O)CCCn2c(=O)c1CCN1CCC(CC1)c1noc2cc(F)ccc12	70.6239
V2B01 O14	O14	10mM	ONC0004203	Null	DMSO	440.47	Microsource Discovery Systems	1502288	candesartan	CCOc1nc2cccc(C(O)=O)c2n1Cc1ccc(cc1)-c1ccccc1-c1nnn[nH]1	113.628
V2B01 B15	B15	10mM	ONC0004138	Null	DMSO	112.09	Microsource Discovery Systems	1502345	uracil	Oc1ccnc(O)n1	94.3671
V2B01 C15	C15	10mM	ONC0004215	Null	DMSO	1202.64	Microsource Discovery Systems	1502202	cyclosporine	CCC1NC(=O)C(C(O)C(C)C\C=C\C)N(C)C(=O)C(C(C)C)N(C)C(=O)C(CC(C)C)N(C)C(=O)C(CC(C)C)N(C)C(=O)C(C)NC(=O)C(C)NC(=O)C(CC(C)C)N(C)C(=O)C(NC(=O)C(CC(C)C)N(C)C(=O)CN(C)C1=O)C(C)C	109.449
V2B01 D15	D15	10mM	ONC0004149	Null	DMSO	497.58	Sigma-Aldrich	SML1367	eg00229	NC(=NCCC[C@H](NC(=O)c1sccc1NS(=O)(=O)c2cccc3nsnc23)C(=O)O)N	88.0073
V2B01 E15	E15	10mM	ONC0004139	Null	DMSO	194.15	Microsource Discovery Systems	1502289	temozolomide	Cn1nnc2c(ncn2c1=O)C(N)=O	66.384
V2B01 F15	F15	10mM	ONC0004160	maleic_acid	DMSO	442.53	Sigma-Aldrich	A7111	acepromazine maleate	CN(C)CCCN1c2ccccc2Sc3ccc(cc13)C(=O)C	77.8316
V2B01 G15	G15	10mM	ONC0004150	Null	DMSO	244.27	Microsource Discovery Systems	1502322	pidotimod	OC(=O)[C@@H]1CSCN1C(=O)[C@@H]1CCC(=O)N1	121.442
V2B01 H15	H15	10mM	ONC0004171	H2SO4	DMSO	394.5	BOC Sciences	60-46-8	aminopentamide	CC(CC(C(N)=O)(c1ccccc1)c1ccccc1)N(C)C	131.738
V2B01 I15	I15	10mM	ONC0004161	4phosphoric_acid	DMSO	910.06	Microsource Discovery Systems	1502329	pyronaridine tetraphosphate	COc1ccc2nc3cc(Cl)ccc3c(Nc3cc(CN4CCCC4)c(O)c(CN4CCCC4)c3)c2n1	95.0939
V2B01 J15	J15	10mM	ONC0004182	sulfuric_acid	DMSO	545.62	Microsource Discovery Systems	1500536	sisomicin sulfate	CN[C@@H]1C(O)[C@@H](O[C@H]2[C@H](N)C[C@H](N)[C@@H](O[C@H]3OC(CN)=CC[C@H]3N)[C@@H]2O)OC[C@]1(C)O	80.9812
V2B01 K15	K15	10mM	ONC0004172	Null	DMSO	342.44	Sigma-Aldrich	B4063	bimu8 hydrate	CC(C)N1C(=O)N(C(=O)NC2CC3CCC(C2)N3C)c4ccccc14	87.8256
V2B01 L15	L15	10mM	ONC0004193	HCl	DMSO	266.56	Microsource Discovery Systems	1500198	clonidine hydrochloride	Clc1cccc(Cl)c1N=C1NCCN1	96.487
V2B01 M15	M15	10mM	ONC0004183	HCl	DMSO	259.74	Sigma-Aldrich	F3806	fadrozole hydrochloride	Fc1ccc(cc1)C(c2ccccc2)(c3ccccc3F)n4ccnc4	126.469
V2B01 N15	N15	10mM	ONC0004204	HCl	DMSO	359.9	Microsource Discovery Systems	1502197	piperidolate hydrochloride	CCN1CCCC(C1)OC(=O)C(c1ccccc1)c1ccccc1	59.782
V2B01 O15	O15	10mM	ONC0004194	H2O	DMSO	367.8	BOC Sciences	76470-66-1	loracarbef	N[C@@H](C(=O)N[C@H]1[C@H]2CCC(Cl)=C(N2C1=O)C(O)=O)c1ccccc1	85.4028
V2B01 B16	B16	10mM	ONC0004205	Null	DMSO	461.47	Microsource Discovery Systems	1502328	prulifloxacin	CC1Sc2c(C(O)=O)c(=O)c3cc(F)c(cc3n12)N1CCN(Cc2oc(=O)oc2C)CC1	94.791
V2B01 C16	C16	10mM	ONC0004140	Null	DMSO	361.83	Microsource Discovery Systems	1502046	bezafibrate	CC(C)(Oc1ccc(CCNC(=O)c2ccc(Cl)cc2)cc1)C(O)=O	94.7305
V2B01 D16	D16	10mM	ONC0004216	Null	DMSO	221.3	Microsource Discovery Systems	1502326	procarbazine hydrochloride	CNNCc1ccc(cc1)C(=O)NC(C)C	81.2235
V2B01 E16	E16	10mM	ONC0004151	Null	DMSO	252.27	Microsource Discovery Systems	1502198	anisindione	COc1ccc(cc1)C1C(=O)c2ccccc2C1=O	108.48
V2B01 F16	F16	10mM	ONC0004217	1.5fumaric_acid	DMSO	380.39	Sigma-Aldrich	O9126	oxotremorine sesquifumarate	O=C1CCCN1CC#CCN2CCCC2	59.8425
V2B01 G16	G16	10mM	ONC0004162	Null	DMSO	176.13	Microsource Discovery Systems	1502230	ascorbic acid	OC[C@H](O)[C@H]1OC(=O)C(=O)C1O	93.2162
V2B01 H16	H16	10mM	ONC0004141	HCl	DMSO	414.57	Microsource Discovery Systems	1503080	ambroxol hydrochloride	Nc1c(Br)cc(Br)cc1CN[C@H]1CC[C@H](O)CC1	63.0527
V2B01 I16	I16	10mM	ONC0004173	Null	DMSO	260.3	Microsource Discovery Systems	1502300	diaveridine	COc1ccc(Cc2cnc(N)nc2N)cc1OC	54.7547
V2B01 J16	J16	10mM	ONC0004152	Na+	DMSO	672.96	Microsource Discovery Systems	1502047	liothyronine l isomer sodium	N[C@@H](Cc1cc(I)c(Oc2ccc(O)c(I)c2)c(I)c1)C(O)=O	70.6844
V2B01 K16	K16	10mM	ONC0004184	Null	DMSO	253.26	Microsource Discovery Systems	1502320	penciclovir	Nc1nc(O)c2ncn(CCC(CO)CO)c2n1	55.1181
V2B01 L16	L16	10mM	ONC0004163	HCl	DMSO	389.97	Microsource Discovery Systems	1502084	proadifen hydrochloride	CCCC(C(=O)OCCN(CC)CC)(c1ccccc1)c1ccccc1	65.1121
V2B01 M16	M16	10mM	ONC0004195	Null	DMSO	1101.28	Sigma-Aldrich	SML0477	echinomycin	CSC1SCC2N(C)C(=O)C(C)NC(=O)C(COC(=O)[C@H](C(C)C)N(C)C(=O)C1N(C)C(=O)C(C)NC(=O)[C@@H](COC(=O)[C@H](C(C)C)N(C)C2=O)NC(=O)c3cnc4ccccc4n3)NC(=O)c5cnc6ccccc6n5	114.718
V2B01 N16	N16	10mM	ONC0004174	Null	DMSO	302.2	Microsource Discovery Systems	1502245	ellagic acid	Oc1cc2c3c(oc(=O)c4cc(O)c(O)c(oc2=O)c34)c1O	100.606
V2B01 O16	O16	10mM	ONC0004206	Null	DMSO	346.38	Sigma-Aldrich	F0290000	flutrimazole	Fc1ccc(cc1)C(c2ccccc2)(c3ccccc3F)n4ccnc4	0	0	0	0	27.639	166.493	142.705	110.858	165.13	91.2045	0.92	2	0	0	2.74866	99.099	84.4722	58.7628	86.2883	0.37	0.5	0	5.89256	2.46063	164.992	172.827	120.324	106.908	0.42	0.5	no
V2B01 B17	B17	10mM	ONC0004185	Null	DMSO	233.7	Microsource Discovery Systems	1502301	lomustine	[O-][N+]N(CCCl)C(=O)NC1CCCCC1	86.1902
V2B01 C17	C17	10mM	ONC0004142	Null	DMSO	1550.2	Sigma-Aldrich	Y0001294	iodixanol	CC(=O)N(CC(O)CN(C(=O)C)c1c(I)c(C(=O)NCC(O)CO)c(I)c(C(=O)NCC(O)CO)c1I)c2c(I)c(C(=O)NCC(O)CO)c(I)c(C(=O)NCC(O)CO)c2I	136.342
V2B01 D17	D17	10mM	ONC0004196	HCl	DMSO	505.01	Microsource Discovery Systems	1502303	lomerizine hydrochloride	COc1ccc(CN2CCN(CC2)C(c2ccc(F)cc2)c2ccc(F)cc2)c(OC)c1OC	80.315
V2B01 E17	E17	10mM	ONC0004153	Null	DMSO	286.46	Sigma-Aldrich	R2500	all trans retinal	CC(CC=O)\C=C\C=C(/C)\C=C\C1=C(C)CCCC1(C)C	80.1938
V2B01 F17	F17	10mM	ONC0004207	Null	DMSO	385.49	Microsource Discovery Systems	1502331	racecadotril	CC(=O)SCC(Cc1ccccc1)C(=O)NCC(=O)OCc1ccccc1	101.817
V2B01 G17	G17	10mM	ONC0004164	Null	DMSO	292.25	Microsource Discovery Systems	1500270	ethylenediamine tetracetic acid	OC(=O)CN(CCN(CC(O)=O)CC(O)=O)CC(O)=O	70.321
V2B01 H17	H17	10mM	ONC0004218	Null	DMSO	223.66	Shanghai Chemhere Co Limited	ACHEM421949	54chlorophenyl4ethyl24dihydro3h124triazol3one	CCN1C(=O)NN=C1c2ccc(Cl)cc2	123.561
V2B01 I17	I17	10mM	ONC0004175	Null	DMSO	294.31	Microsource Discovery Systems	1505306	aspartame	COC(=O)[C@H](Cc1ccccc1)NC(=O)[C@@H](N)CC(O)=O	88.613
V2B01 J17	J17	10mM	ONC0004219	Null	DMSO	332.32	Microsource Discovery Systems	1505396	fluorescein	Oc1ccc2c(Oc3cc(O)ccc3C22OC(=O)c3ccccc23)c1	82.8589
V2B01 K17	K17	10mM	ONC0004186	Null	DMSO	606.73	Microsource Discovery Systems	1505322	cepharanthine	COc1ccc2C[C@H]3N(C)CCc4cc(OC)c(Oc5c6OCOc6cc6CCN(C)[C@@H](Cc7ccc(Oc1c2)cc7)c56)cc34	88.0678
V2B01 L17	L17	10mM	ONC0004143	Null	DMSO	258.32	Microsource Discovery Systems	1505426	ethoxzolamide	CCOc1ccc2nc(sc2c1)S(N)(=O)=O	89.8849
V2B01 M17	M17	10mM	ONC0004197	Null	DMSO	217.27	Microsource Discovery Systems	1505334	securinine	O=C1O[C@@]23C[C@@H](C=CC2=C1)N1CCCC[C@H]31	79.4064
V2B01 N17	N17	10mM	ONC0004154	Null	DMSO	129.09	Microsource Discovery Systems	1505429	flucytosine	Nc1nc(=O)[nH]cc1F	87.4621
V2B01 O17	O17	10mM	ONC0004208	Null	DMSO	521.44	Microsource Discovery Systems	1505367	mometasone furoate	C[C@@H]1C[C@H]2[C@@H]3CCC4=CC(=O)C=C[C@]4(C)[C@@]3(Cl)[C@@H](O)C[C@]2(C)[C@@]1(OC(=O)c1ccco1)C(=O)CCl	101.393
V2B01 B18	B18	10mM	ONC0004165	Null	DMSO	308.31	Microsource Discovery Systems	1505462	sulisobenzone	COc1cc(O)c(cc1S(O)(=O)=O)C(=O)c1ccccc1	72.7438
V2B01 C18	C18	10mM	ONC0004144	HCl	DMSO	360.8	Microsource Discovery Systems	1505368	valacyclovir hydrochloride	CC(C)[C@H](N)C(=O)OCCOCn1cnc2c1nc(N)[nH]c2=O	101.211
V2B01 D18	D18	10mM	ONC0004176	HCl	DMSO	271.79	Microsource Discovery Systems	1505553	meprylcaine hydrochloride	CCCNC(C)(C)COC(=O)c1ccccc1	98.9098
V2B01 E18	E18	10mM	ONC0004155	Null	DMSO	122.13	Microsource Discovery Systems	1505397	niacinamide	NC(=O)c1cccnc1	69.0491
V2B01 F18	F18	10mM	ONC0004187	Null	DMSO	312.46	Microsource Discovery Systems	1502355	levonorgestrel	CC[C@]12CC[C@H]3[C@@H](CCC4=CC(=O)CC[C@H]34)[C@@H]1CC[C@@]2(O)C#C	62.1442
V2B01 G18	G18	10mM	ONC0004166	HCl	DMSO	393.96	Microsource Discovery Systems	1505399	oxybutynin chloride	CCN(CC)CC#CCOC(=O)C(O)(C1CCCCC1)c1ccccc1	117.444
V2B01 H18	H18	10mM	ONC0004198	methanesulfonic_acid	DMSO	429.48	Microsource Discovery Systems	1505305	pefloxacin mesylate	CCn1cc(C(O)=O)c(=O)c2cc(F)c(cc12)N1CCN(C)CC1	80.8601
V2B01 I18	I18	10mM	ONC0004177	Null	DMSO	445.54	Microsource Discovery Systems	1505433	glipizide	Cc1cnc(cn1)C(=O)NCCc1ccc(cc1)S(=O)(=O)NC(=O)NC1CCCCC1	62.0836
V2B01 J18	J18	10mM	ONC0004209	Null	DMSO	785.9	Microsource Discovery Systems	1505321	rifaximin	CO[C@H]1C=CO[C@@]2(C)Oc3c(C2=O)c2c4nc5cc(C)ccn5c4c(NC(=O)\C(C)=C/C=C\[C@H](C)[C@H](O)[C@@H](C)[C@@H](O)[C@@H](C)[C@H](OC(C)=O)[C@@H]1C)c(O)c2c(O)c3C	120.654
V2B01 K18	K18	10mM	ONC0004188	Cl-/HCl	DMSO	337.27	Microsource Discovery Systems	1505464	thiamine hydrochloride	Cc1c(CCO)sc[n+]1Cc1cnc(C)nc1N	71.4113
V2B01 L18	L18	10mM	ONC0004220	HCl	DMSO	418.37	Microsource Discovery Systems	1505340	azelastine hydrochloride	CN1CCCC(CC1)n1nc(Cc2ccc(Cl)cc2)c2ccccc2c1=O	63.4767
V2B01 M18	M18	10mM	ONC0004199	Null	DMSO	369.51	Microsource Discovery Systems	1505562	norgestimate	CC[C@]12CC[C@H]3[C@@H](CCC4=C\C(CC[C@H]34)=N\O)[C@@H]1CC[C@@]2(OC(C)=O)C#C	104.967
V2B01 N18	N18	10mM	ONC0004221	Null	DMSO	185.18	Microsource Discovery Systems	1505304	secnidazole	CC(O)Cn1c(C)ncc1[N+]([O-])=O	99.8183
V2B01 O18	O18	10mM	ONC0004210	Null	DMSO	224.22	Microsource Discovery Systems	1502339	stavudine	Cc1cn([C@@H]2O[C@H](CO)C=C2)c(=O)[nH]c1=O	101.03
V2B01 B19	B19	10mM	ONC0004145	Null	DMSO	192.05	Microsource Discovery Systems	1505319	clopidol	Cc1nc(C)c(Cl)c(O)c1Cl	65.1121
V2B01 C19	C19	10mM	ONC0004222	Null	DMSO	143.14	Microsource Discovery Systems	1505466	trimethadione	CN1C(=O)OC(C)(C)C1=O	96.2447
V2B01 D19	D19	10mM	ONC0004156	Null	DMSO	311.38	Microsource Discovery Systems	1505346	ketanserin	Fc1ccc(cc1)C(=O)C1CCN(CCn2c(=O)[nH]c3ccccc3c2=O)CC1	94.9727
V2B01 E19	E19	10mM	ONC0004146	Null	DMSO	392.41	Microsource Discovery Systems	1502338	sparfloxacin	C[C@H]1CN(C[C@@H](C)N1)c1c(F)c(N)c2c(c1F)n(cc(C(O)=O)c2=O)C1CC1	88.7341
V2B01 F19	F19	10mM	ONC0004167	Null	DMSO	307.4	Microsource Discovery Systems	1505369	zolpidem	CN(C)C(=O)Cc1c(nc2ccc(C)cn12)-c1ccc(C)cc1	128.71
V2B01 G19	G19	10mM	ONC0004157	Null	DMSO	293.42	Microsource Discovery Systems	1505299	amitraz	CN(\C=N\c1ccc(C)cc1C)\C=N\c1ccc(C)cc1C	108.964
V2B01 H19	H19	10mM	ONC0004178	HCl	DMSO	299.84	Microsource Discovery Systems	1505389	tramadol hydrochloride	COc1cccc(c1)[C@]1(O)CCCC[C@H]1CN(C)C	135.312
V2B01 I19	I19	10mM	ONC0004168	HCl	DMSO	421.83	Microsource Discovery Systems	1505314	sarafloxacin hydrochloride	OC(=O)c1cn(-c2ccc(F)cc2)c2cc(N3CCNCC3)c(F)cc2c1=O	125.56
V2B01 J19	J19	10mM	ONC0004189	Na+	DMSO	275.26	Microsource Discovery Systems	1505401	actinoquinol sodium	CCOc1ccc(c2cccnc12)S(O)(=O)=O	93.4585
V2B01 K19	K19	10mM	ONC0004179	Null	DMSO	410.56	Microsource Discovery Systems	2300009	tilorone	CCN(CC)CCOc1ccc2-c3ccc(OCCN(CC)CC)cc3C(=O)c2c1	120.412
V2B01 L19	L19	10mM	ONC0004200	Null	DMSO	446.59	Microsource Discovery Systems	1505438	hydrocortisone valerate	CCCCC(=O)O[C@@]1(CCC2C3CCC4=CC(=O)CC[C@]4(C)C3[C@@H](O)C[C@]12C)C(=O)CO	91.7626
V2B01 M19	M19	10mM	ONC0004190	2HCl	DMSO	500.47	Microsource Discovery Systems	1505366	ranolazine dihydrochloride	COc1ccccc1OCC(O)CN1CCN(CC(=O)Nc2c(C)cccc2C)CC1	156.148
V2B01 N19	N19	10mM	ONC0004211	Null	DMSO	289.55	Microsource Discovery Systems	1505465	triclosan	Oc1cc(Cl)ccc1Oc1ccc(Cl)cc1Cl	105.148
V2B01 O19	O19	10mM	ONC0004201	tartaric_acid	DMSO	400.43	Microsource Discovery Systems	1505388	rivastigmine tartrate	CCN(C)C(=O)Oc1cccc(c1)[C@H](C)N(C)C	105.754
V2B01 B20	B20	10mM	ONC0004212	Null	DMSO	305.38	Microsource Discovery Systems	1505407	atropine oxide	C[N+]1([O-])C2CCC1CC(C2)OC(=O)C(CO)c1ccccc1	82.9194
V2B01 C20	C20	10mM	ONC0004147	Cl-/H2O	DMSO	337.88	Microsource Discovery Systems	1505444	methylene blue	CN(C)c1ccc2nc3ccc(cc3[s+]c2c1)N(C)C	79.2247
V2B01 D20	D20	10mM	ONC0004223	Null	DMSO	205.22	Microsource Discovery Systems	1505440	lobendazole	CCOC(=O)Nc1nc2ccccc2[nH]1	137.916
V2B01 E20	E20	10mM	ONC0004158	0.5Zn++	DMSO	215.96	Microsource Discovery Systems	1505467	zinc undecylenate 4mm	C=CCCCCCCCCC(=O)O[Zn]OC(=O)CCCCCCCCC=C	93.2162
V2B01 F20	F20	10mM	ONC0004202	Null	DMSO	404.94	Microsource Discovery Systems	1505327	chlormadinone acetate	CC(=O)O[C@@]1(CCC2C3C=C(Cl)C4=CC(=O)CC[C@]4(C)C3CC[C@]12C)C(C)=O	112.841
V2B01 G20	G20	10mM	ONC0004169	HCl	DMSO	276.77	Microsource Discovery Systems	1502351	imiquimod hydrochloride	CC(C)Cn1cnc2c(N)nc3ccccc3c12	125.076
V2B01 H20	H20	10mM	ONC0004213	Null	DMSO	389.43	Microsource Discovery Systems	1505364	cefprozil	C\C=C\C1=C(N2[C@H](SC1)[C@H](NC(=O)[C@H](N)c1ccc(O)cc1)C2=O)C(O)=O	75.1666
V2B01 I20	I20	10mM	ONC0004180	Null	DMSO	315.35	Microsource Discovery Systems	1505296	oxfendazole	COC(=O)Nc1nc2ccc(cc2[nH]1)S(=O)c1ccccc1	72.4409
V2B01 J20	J20	10mM	ONC0004224	Null	DMSO	332.38	Microsource Discovery Systems	1505376	acedapsone	CC(=O)Nc1ccc(cc1)S(=O)(=O)c1ccc(NC(C)=O)cc1	69.5942
V2B01 K20	K20	10mM	ONC0004191	Null	DMSO	180.27	Microsource Discovery Systems	1505316	protionamide	CCCc1cc(ccn1)C(S)=N	96.2447
V2B01 L20	L20	10mM	ONC0005017	Null	DMSO	452.56	Selleck Chemicals	S8040	gdc0349	CCNC(=O)Nc1ccc(cc1)-c1nc2CN(CCc2c(n1)N1CCOC[C@@H]1C)C1COC1	89.4609
V2B01 M20	M20	10mM	ONC0005018	Null	DMSO	466.95	Selleck Chemicals	S2755	varlitinib	C[C@@H]1COC(Nc2ccc3ncnc(Nc4ccc(OCc5nccs5)c(Cl)c4)c3c2)=N1	90.2483
V2B01 N20	N20	10mM	ONC0005028	Null	DMSO	555.48	Selleck Chemicals	S7467	lb42708	Brc1ccc(Cn2cncc2Cn2cc(C(=O)N3CCOCC3)c(c2)-c2cccc3ccccc23)cc1	105.633
V2B01 O20	O20	10mM	ONC0005029	Null	DMSO	477.31	Selleck Chemicals	S2726	ph797804	CNC(=O)c1ccc(C)c(c1)-n1c(C)cc(OCc2ccc(F)cc2F)c(Br)c1=O	105.996
V2B01 B21	B21	10mM	ONC0005039	Null	DMSO	328.44	Selleck Chemicals	S1997	liranaftate	COc1cccc(n1)N(C)C(=S)Oc1ccc2CCCCc2c1	93.0951
V2B01 C21	C21	10mM	ONC0005040	Null	DMSO	498.61	Selleck Chemicals	S2696	apitolisib gdc0980 rg7422	C[C@H](O)C(=O)N1CCN(Cc2sc3c(nc(nc3c2C)-c2cnc(N)nc2)N2CCOCC2)CC1	91.3386
V2B01 D21	D21	10mM	ONC0005050	Null	DMSO	582.56	Selleck Chemicals	S2389	naringin dihydrochalcone naringin dc	C[C@@H]1O[C@@H](O[C@H]2[C@@H](O)[C@H](O)[C@@H](CO)O[C@H]2Oc2cc(O)c(C(=O)CCc3ccc(O)cc3)c(O)c2)[C@H](O)[C@H](O)[C@H]1O	102.968
V2B01 E21	E21	10mM	ONC0005051	Null	DMSO	419.92	Selleck Chemicals	S2683	chir124	Clc1ccc2[nH]c(=O)c(-c3nc4ccccc4[nH]3)c(N[C@@H]3CN4CCC3CC4)c2c1	85.5845
V2B01 F21	F21	10mM	ONC0005061	Null	DMSO	618.83	Selleck Chemicals	S2235	bi6727 volasertib	CC[C@H]1N(C(C)C)c2nc(Nc3ccc(cc3OC)C(=O)N[C@H]3CC[C@@H](CC3)N3CCN(CC4CC4)CC3)ncc2N(C)C1=O	89.6426
V2B01 G21	G21	10mM	ONC0005062	Null	DMSO	456.47	Selleck Chemicals	S2666	pf3845	FC(F)(F)c1ccc(Oc2cccc(CC3CCN(CC3)C(=O)Nc3cccnc3)c2)nc1	97.3349
V2B01 H21	H21	10mM	ONC0005072	Null	DMSO	559.82	Selleck Chemicals	S2155	ly2608204	O=C(Nc1ncc(SCCN2CCCC2)s1)[C@@]1(C[C@H]1C1CCCCC1)c1ccc(cc1)S(=O)(=O)C1CC1	79.7698
V2B01 I21	I21	10mM	ONC0005073	Null	DMSO	408.93	Selleck Chemicals	S2633	nps2143 sb262470	CC(C)(Cc1ccc2ccccc2c1)NC[C@@H](O)COc1cccc(Cl)c1C#N	64.5669
V2B01 J21	J21	10mM	ONC0005083	ethanol	DMSO	593.75	Selleck Chemicals	S1620	darunavir ethanolate prezista	CC(C)CN(C[C@@H](O)[C@H](Cc1ccccc1)NC(=O)O[C@H]1CO[C@H]2OCC[C@@H]12)S(=O)(=O)c1ccc(N)cc1	58.2071
V2B01 K21	K21	10mM	ONC0005084	Null	DMSO	380.66	Selleck Chemicals	S2613	clorsulon	Nc1cc(C(Cl)=C(Cl)Cl)c(cc1S(N)(=O)=O)S(N)(=O)=O	94.3065
V2B01 L21	L21	10mM	ONC0005094	Null	DMSO	560.68	Selleck Chemicals	S1526	quizartinib ac220	CC(C)(C)c1cc(NC(=O)Nc2ccc(cc2)-c2cn3c(n2)sc2cc(OCCN4CCOCC4)ccc32)no1	95.9419
V2B01 M21	M21	10mM	ONC0005095	Null	DMSO	494.54	Selleck Chemicals	S2608	fluocinonide vanos	CC(=O)OCC(=O)[C@@]12OC(C)(C)O[C@@H]1C[C@H]1[C@@H]3C[C@H](F)C4=CC(=O)C=C[C@]4(C)[C@@]3(F)[C@@H](O)C[C@]21C	163.84
V2B01 N21	N21	10mM	ONC0005019	Null	DMSO	283.25	Selleck Chemicals	S2439	guanosine	Nc1nc2n(cnc2c(=O)[nH]1)[C@@H]1O[C@@H](CO)[C@@H](O)[C@H]1O	116.899
V2B01 O21	O21	10mM	ONC0005020	Null	DMSO	334.4	Selleck Chemicals	S2823	tideglusib	O=c1sn(-c2cccc3ccccc23)c(=O)n1Cc1ccccc1	111.326
V2B01 B22	B22	10mM	ONC0005030	Null	DMSO	256.26	Selleck Chemicals	S2404	isoliquiritigenin	Oc1ccc(cc1)\C=C\C(=O)c1ccc(O)cc1O	109.328
V2B01 C22	C22	10mM	ONC0005031	Null	DMSO	309.33	Selleck Chemicals	S2811	ink 128 mln0128	CC(C)n1nc(-c2ccc3oc(N)nc3c2)c2c(N)ncnc12	118.595
V2B01 D22	D22	10mM	ONC0005041	Null	DMSO	286.28	Selleck Chemicals	S2383	gastrodin gastrodine	OC[C@@H]1O[C@@H](Oc2ccc(CO)cc2)[C@H](O)[C@@H](O)[C@@H]1O	145.003
V2B01 E22	E22	10mM	ONC0005042	Null	DMSO	312.38	Selleck Chemicals	S2789	tofacitinib cp690550 tasocitinib	C[C@@H]1CCN(C[C@@H]1N(C)c1ncnc2[nH]ccc12)C(=O)CC#N	82.7377
V2B01 F22	F22	10mM	ONC0005052	Null	DMSO	372.38	Selleck Chemicals	S2363	tangeretin tangeritin	COc1ccc(cc1)-c1cc(=O)c2c(OC)c(OC)c(OC)c(OC)c2o1	95.1545
V2B01 G22	G22	10mM	ONC0005053	Null	DMSO	388.6	Selleck Chemicals	S2776	cpi613	OC(=O)CCCCC(CCSCc1ccccc1)SCc1ccccc1	151.969
V2B01 H22	H22	10mM	ONC0005063	Null	DMSO	264.37	Selleck Chemicals	S2338	oxymatrine matrine noxide	[O-][N+]12CCC[C@@H]3CN4[C@H](CCCC4=O)[C@H](CCC1)[C@@H]23	117.262
V2B01 I22	I22	10mM	ONC0005064	Null	DMSO	340.39	Selleck Chemicals	S2761	nvpbvu972	Cn1cc(cn1)-c1ccc2ncc(Cc3ccc4ncccc4c3)n2n1	95.4573
V2B01 J22	J22	10mM	ONC0005074	Null	DMSO	286.24	Selleck Chemicals	S2320	luteolin	Oc1cc(O)c2c(c1)oc(cc2=O)-c1ccc(O)c(O)c1	90.5512
V2B01 K22	K22	10mM	ONC0005075	Null	DMSO	469.95	Selleck Chemicals	S2727	dacomitinib pf299804 pf00299804	COc1cc2ncnc(Nc3ccc(F)c(Cl)c3)c2cc1NC(=O)\C=C\CN1CCCCC1	117.141
V2B01 L22	L22	10mM	ONC0005085	Null	DMSO	254.24	Selleck Chemicals	S2281	chrysin	Oc1cc(O)c2c(c1)oc(cc2=O)-c1ccccc1	86.8565
V2B01 M22	M22	10mM	ONC0005086	Null	DMSO	281.34	Selleck Chemicals	S2698	rs127445	CC(C)c1cc(nc(N)n1)-c1ccc(F)c2ccccc12	107.208
V2B01 N22	N22	10mM	ONC0005096	Null	DMSO	340.29	Selleck Chemicals	S2258	aesculin esculin	OC[C@H]1O[C@@H](Oc2cc3ccc(=O)oc3cc2O)[C@@H](O)[C@@H](O)[C@@H]1O	111.872
V2B01 O22	O22	10mM	ONC0005097	2HCl	DMSO	563.48	Selleck Chemicals	S2686	nvpbsk805 2hcl	Fc1cc(cc(F)c1CN1CCOCC1)-c1cccc2ncc(nc12)-c1cnn(c1)C1CCNCC1	105.33
V2B02 B03	B03	10mM	ONC0002729	Null	DMSO	397.48	Bio-Techne	1555	tyrphostinag825	COC1=CC(\C=C(/C#N)C(N)=O)=CC(CSC2=NC3=C(S2)C=CC=C3)=C1O	75.6637
V2B02 C03	C03	10mM	ONC0002806	Null	DMSO	244.27	Bio-Techne	1769	flurbiprofen	CC(C(O)=O)C1=CC=C(C(F)=C1)C1=CC=CC=C1	86.3009
V2B02 D03	D03	10mM	ONC0002740	2HCl	DMSO	464.31	Bio-Techne	1639	ay9944	ClC(C=CC=C3)=C3CNC[C@H]1CC[C@H](CNCC2=C(Cl)C=CC=C2)CC1	106.182
V2B02 E03	E03	10mM	ONC0002730	Null	DMSO	344.45	Chem-Impex International	24167	7oxodehydroepiandrosterone acetate	CC(=O)O[C@H]1CC[C@@]2(C)C(=CC(=O)[C@H]3[C@@H]4CCC(=O)[C@@]4(C)CC[C@@H]32)C1	95.0387
V2B02 F03	F03	10mM	ONC0002751	Null	DMSO	348.45	Bio-Techne	1516	sdz21009	CC(C)OC(=O)C1=CC2=C(OCC(O)CNC(C)(C)C)C=CC=C2N1	85.5411
V2B02 G03	G03	10mM	ONC0002741	Null	DMSO	378.5	Chem-Impex International	28441	abafungin	Cc1ccc(Oc2ccccc2-c2csc(NC3=NCCCN3)n2)c(C)c1	79.8426
V2B02 H03	H03	10mM	ONC0002762	HCl/1.25H2O	DMSO	368.78	Bio-Techne	1795	zacopride	COC1=C(C=C(Cl)C(N)=C1)C(=O)NC1CN2CCC1CC2	121.758
V2B02 I03	I03	10mM	ONC0002752	Null	DMSO	171.2	Chem-Impex International	26115	3phenoxypyridine	c1ccc(Oc2cccnc2)cc1	89.9733
V2B02 J03	J03	10mM	ONC0002773	0.25H2O	DMSO	476.1	Bio-Techne	4777	ml277	O=[C@@]([C@H]3CCCCN3S(C4=CC=C(C)C=C4)(=O)=O)NC1=NC(C2=CC=C(OC)C=C2)=CS1	70.2818
V2B02 K03	K03	10mM	ONC0002763	Null	DMSO	171.16	Chem-Impex International	7038	6diazo5oxolnorleucine	N#[N+]/C=C(\[O-])CC[C@H](N)C(=O)O	81.1723
V2B02 L03	L03	10mM	ONC0002784	Null	DMSO	499.55	Bio-Techne	4898	tce5006	CC(CC1)CCN1C(C2=C(C3=CC=C(C(F)(F)F)C=C3)C=C(C(C)C(O)=O)C=C2)C4=CC=C(F)C=C4	116.566
V2B02 M03	M03	10mM	ONC0002774	Null	DMSO	499.66	Chem-Impex International	24186	carebastine	CC(C)(C(=O)O)c1ccc(C(=O)CCCN2CCC(OC(c3ccccc3)c3ccccc3)CC2)cc1	121.758
V2B02 N03	N03	10mM	ONC0002795	Null	DMSO	359.39	Bio-Techne	4459	tcs7005	C[C@H](NC2=CC(C(C4=CC=C(OCO5)C5=C4)=NO3)=C3C=N2)C1=CC=CC=C1	124.988
V2B02 O03	O03	10mM	ONC0002785	Null	DMSO	217.23	Chem-Impex International	1676	lalaninelglutamine	C[C@H](N)C(=O)N[C@@H](CCC(N)=O)C(=O)O	109.855
V2B02 B04	B04	10mM	ONC0002796	Cl-	DMSO	460.77	Chem-Impex International	461	thiamine pyrophosphate chloride	Cc1ncc(C[n+]2csc(CCOP(=O)(O)OP(=O)(O)O)c2C)c(N)n1	94.3422
V2B02 C04	C04	10mM	ONC0002731	Null	DMSO	179.18	Combi-Blocks	QE-9843	hippuric acid	O=C(O)CNC(=O)c1ccccc1	98.9643
V2B02 D04	D04	10mM	ONC0002807	Null	DMSO	324.38	Chem-Impex International	4347	nnü¾Œ“ ¼ü¾˜³ ¼diacetyllcystine	CC(=O)N[C@@H](CSSC[C@H](NC(C)=O)C(=O)O)C(=O)O	85.921
V2B02 E04	E04	10mM	ONC0002742	Null	DMSO	358.3	Combi-Blocks	QA-2870	lactobionic acid	O=C(O)[C@H](O)[C@@H](O)[C@H](O[C@@H]1O[C@H](CO)[C@H](O)[C@H](O)[C@H]1O)[C@H](O)CO	93.709
V2B02 F04	F04	10mM	ONC0002808	2Cl-	DMSO	249	Fluorochem	99333	titanocene dichloride	C1=CC([Ti+2]C2C=CC=C2)C=C1	84.0848
V2B02 G04	G04	10mM	ONC0002753	Null	DMSO	113.16	Combi-Blocks	QA-6551	1ethyl2pyrrolidone	CCN1CCCC1=O	114.414
V2B02 H04	H04	10mM	ONC0002732	Null	DMSO	255.23	LabNetwork	WXC04774	225dioxopyrrolidin1ylethyl methyl fumarate	COC(=O)/C=C/C(=O)OCCN1C(=O)CCC1=O	105.676
V2B02 I04	I04	10mM	ONC0002764	Null	DMSO	197.13	Combi-Blocks	QA-2638	12hydroxyethyl1methylguanidine dihydrogen phosphate	CN(CCOP(=O)(O)O)C(=N)N	107.512
V2B02 J04	J04	10mM	ONC0002743	2Cl-	DMSO	567.2	Matrix Scientific	59769	312bis3bromopropanoyl312diaza69diazoniadispiro5252hexadecane dichloride dichloride	O=C(CCBr)N1CC[N+]2(CC1)CC[N+]1(CCN(C(=O)CCBr)CC1)CC2	88.1371
V2B02 K04	K04	10mM	ONC0002775	Null	DMSO	229.24	Combi-Blocks	QA-6673	osalmid	O=C(Nc1ccc(O)cc1)c1ccccc1O	94.912
V2B02 L04	L04	10mM	ONC0002754	Null	DMSO	203.27	Labotest	LT02086585	NA	c1cnc(SCc2cccnc2)nc1	103.776
V2B02 M04	M04	10mM	ONC0002786	HCl	DMSO	295.85	Combi-Blocks	OR-1313	eperisone hcl	CCc1ccc(C(=O)C(C)CN2CCCCC2)cc1	131.952
V2B02 N04	N04	10mM	ONC0002765	sulfuric_acid	DMSO	482.66	Fisher Scientific	10195230	brilliant green	CCN(CC)c1ccc(C(=C2C=CC(=[N+](CC)CC)C=C2)c2ccccc2)cc1	123.848
V2B02 O04	O04	10mM	ONC0002797	Null	DMSO	270.46	Fisher Scientific	10710682	isopropyl myristate	CCCCCCCCCCCCCC(=O)OC(C)C	113.97
V2B02 B05	B05	10mM	ONC0002776	Null	DMSO	678.6	Fisher Scientific	10752792	sucrose octaacetate	CC(=O)OC[C@H]1O[C@H](O[C@]2(COC(C)=O)O[C@H](COC(C)=O)[C@@H](OC(C)=O)[C@@H]2OC(C)=O)[C@H](OC(C)=O)[C@@H](OC(C)=O)[C@@H]1OC(C)=O	73.5742
V2B02 C05	C05	10mM	ONC0002733	Null	DMSO	550.22	Santa Cruz Biotechnology	SC-215985	thymol iodide	Cc1cc(OI)c(C(C)C)cc1-c1cc(C(C)C)c(OI)cc1C	87.504
V2B02 D05	D05	10mM	ONC0002787	Null	DMSO	126.11	Oxchem Corporation	AX8022137	5hydroxymethylfuran2carbaldehyde	O=Cc1ccc(CO)o1	74.7139
V2B02 E05	E05	10mM	ONC0002744	HCl	DMSO	255.79	Santa Cruz Biotechnology	SC-253355	r33hydroxyphenylnpropylpiperidine hydrochloride	CCCN1CCC[C@H](c2cccc(O)c2)C1	58.0616
V2B02 F05	F05	10mM	ONC0002798	2Na+	DMSO	1017.65	Santa Cruz Biotechnology	SC-203757	rose bengal sodium salt	O=C1OC2(c3cc(I)c([O-])c(I)c3Oc3c2cc(I)c([O-])c3I)c2c(Cl)c(Cl)c(Cl)c(Cl)c21	83.0718
V2B02 G05	G05	10mM	ONC0002755	Null	DMSO	293.46	Shanghai AQBioPharma	ABP10516	budipine	CC(C)(C)N1CCC(c2ccccc2)(c2ccccc2)CC1	128.787
V2B02 H05	H05	10mM	ONC0002809	HCl	DMSO	337.85	Santa Cruz Biotechnology	SC-203731	basic fuchsin	CC1=CC(=C(c2ccc(N)cc2)c2ccc(N)cc2)C=CC1=N	79.526
V2B02 I05	I05	10mM	ONC0002766	Null	DMSO	205.23	TCI Europe	T1974	3ethyl thiazolidine34dicarboxylate	CCOC(=O)N1CSCC1C(=O)O	97.1914
V2B02 J05	J05	10mM	ONC0002810	Null	DMSO	298.51	TCI Europe	P0005	isopropyl palmitate	CCCCCCCCCCCCCCCC(=O)OC(C)C	113.717
V2B02 K05	K05	10mM	ONC0002777	Null	DMSO	358.57	TCI Europe	G0085	monostearin	CCCCCCCCCCCCCCCCCC(=O)OCC(O)CO	78.8295
V2B02 L05	L05	10mM	ONC0002734	Null	DMSO	333.14	TCI Europe	B3404	e52bromovinyl2deoxyuridine	O=c1[nH]c(=O)n([C@H]2C[C@H](O)[C@@H](CO)O2)cc1/C=C/Br	104.41
V2B02 M05	M05	10mM	ONC0002788	Null	DMSO	226.24	Santa Cruz Biotechnology	SC-202521A	carnosine	NCCC(=O)N[C@@H](Cc1cnc[nH]1)C(=O)O	115.11
V2B02 N05	N05	10mM	ONC0002745	2HCl	DMSO	623.84	TCI Europe	O0388	octenidine dihydrochloride	CCCCCCCCN=c1ccn(CCCCCCCCCCn2ccc(=NCCCCCCCC)cc2)cc1	205.653
V2B02 O05	O05	10mM	ONC0002799	methyl_sulfate	DMSO	313.34	Combi-Blocks	QH-7299	amezinium methyl sulfate	COc1cc(N)cn[n+]1-c1ccccc1	109.032
V2B02 B06	B06	10mM	ONC0002756	Na+/2H2O	DMSO	284.2	TCI Europe	G0214	sodium glucoheptonate dihydrate	O=C([O-])[C@H](O)[C@@H](O)[C@H](O)[C@H](O)C(O)CO	84.9713
V2B02 C06	C06	10mM	ONC0002735	Null	DMSO	286.29	Sanbio	19357-50	NA	Cc1ncc(CO)c(/C=N/NC(=O)c2ccncc2)c1O	78.7662
V2B02 D06	D06	10mM	ONC0002767	Null	DMSO	627.95	TCI Europe	M1363	metrizoic acid	CC(=O)Nc1c(I)c(C(=O)O)c(I)c(N(C)C(C)=O)c1I	98.5844
V2B02 E06	E06	10mM	ONC0002746	Li+	DMSO	108.02	Santa Cruz Biotechnology	SC-215253	lithium acetoacetate	CC(=O)CC(=O)[O-]	87.8205
V2B02 F06	F06	10mM	ONC0002778	2fumaric_acid	DMSO	534.57	TCI Europe	E0936	emedastine difumarate	CCOCCn1c(N2CCCN(C)CC2)nc2ccccc21	105.992
V2B02 G06	G06	10mM	ONC0002757	Null	DMSO	255.67	Santa Cruz Biotechnology	SC-211632	imidacloprid	O=[N+]([O-])NC1=NCCN1Cc1ccc(Cl)nc1	125.051
V2B02 H06	H06	10mM	ONC0002789	Null	DMSO	387.53	Sanbio	D6957-25	NA	CC/C(=C(\c1ccc(OCCN(C)C)cc1)c1cccc(O)c1)c1ccccc1	112.134
V2B02 I06	I06	10mM	ONC0002768	Null	DMSO	530.8	Santa Cruz Biotechnology	SC-200141	dalphatocopheryl succinate	Cc1c(C)c2c(c(C)c1OC(=O)CCC(=O)O)CC[C@@](C)(CCC[C@H](C)CCC[C@H](C)CCCC(C)C)O2	141.577
V2B02 J06	J06	10mM	ONC0002800	Null	DMSO	382.68	Sanbio	15197-50	NA	CCCCCCCCCCCCCCCCCCCCCCCCC(=O)O	89.2768
V2B02 K06	K06	10mM	ONC0002779	Null	DMSO	310.31	Santa Cruz Biotechnology	SC-228947	picrotin	CC(C)(O)[C@H]1[C@@H]2OC(=O)[C@@H]1[C@]1(O)C[C@H]3O[C@]34C(=O)O[C@H]2[C@@]41C	109.348
V2B02 L06	L06	10mM	ONC0002811	Null	DMSO	356.55	Sanbio	9090310-50	NA	CC/C=C\C/C=C\C/C=C/C/C=C\C/C=C\C/C=C\CCC(=O)OCC	151.581
V2B02 M06	M06	10mM	ONC0002790	Null	DMSO	114.1	Selleck Chemicals	S4378	d5methylhydantoin	C[C@H]1NC(=O)NC1=O	118.972
V2B02 N06	N06	10mM	ONC0002812	Null	DMSO	165.24	Selleck Chemicals	S2385	hordenine	CN(C)CCc1ccc(O)cc1	97.8879
V2B02 O06	O06	10mM	ONC0002801	Null	DMSO	147.18	Selleck Chemicals	S2313	indole3carbinol	OCc1c[nH]c2ccccc12	98.3945
V2B02 B07	B07	10mM	ONC0002736	Null	DMSO	166.18	Selleck Chemicals	S2339	paeonol peonol	COc1ccc(C(C)=O)c(O)c1	74.6506
V2B02 C07	C07	10mM	ONC0002813	Null	DMSO	155.2	Selleck Chemicals	S2545	scopine	CN1[C@H]2C[C@H](O)C[C@@H]1[C@H]1O[C@@H]21	95.1653
V2B02 D07	D07	10mM	ONC0002747	Null	DMSO	113.08	Selleck Chemicals	S2267	azomycin 2nitroimidazole	O=[N+]([O-])c1ncc[nH]1	88.5803
V2B02 E07	E07	10mM	ONC0002737	Null	DMSO	152.15	Selleck Chemicals	S2612	ribitol adonitol	OC[C@H](O)[C@H](O)[C@H](O)CO	100.357
V2B02 F07	F07	10mM	ONC0002758	Null	DMSO	150.13	Selleck Chemicals	S2124	xylose	O=C[C@H](O)[C@@H](O)[C@H](O)CO	82.9451
V2B02 G07	G07	10mM	ONC0002748	Null	DMSO	125.13	Selleck Chemicals	S4333	mepiroxol	[O-][n+]1cccc(CO)c1	76.9934
V2B02 H07	H07	10mM	ONC0002769	Null	DMSO	125.15	Selleck Chemicals	S2008	taurine	NCCS(=O)(=O)O	121.885
V2B02 I07	I07	10mM	ONC0002759	Null	DMSO	122.12	Selleck Chemicals	S4224	erythritol	OC[C@H](O)[C@H](O)CO	109.412
V2B02 J07	J07	10mM	ONC0002780	Null	DMSO	149.21	Selleck Chemicals	S1853	penicillamine cuprimine	CC(C)(S)[C@@H](N)C(=O)O	95.4186
V2B02 K07	K07	10mM	ONC0002770	Null	DMSO	101.15	Selleck Chemicals	S4116	isovaleramide	CC(C)CC(N)=O	87.8205
V2B02 L07	L07	10mM	ONC0002791	Null	DMSO	113.12	Selleck Chemicals	S3102	creatinine	CN1CC(=O)NC1=N	105.803
V2B02 M07	M07	10mM	ONC0002781	Null	DMSO	155.2	Selleck Chemicals	S4197	bemegride	CCC1(C)CC(=O)NC(=O)C1	128.47
V2B02 N07	N07	10mM	ONC0002802	Null	DMSO	140.19	Selleck Chemicals	S3139	methenamine mandelamine	C1N2CN3CN1CN(C2)C3	129.42
V2B02 O07	O07	10mM	ONC0002792	Null	DMSO	152.12	Selleck Chemicals	S4194	azaguanine8	Nc1nc2[nH]nnc2c(=O)[nH]1	265.678
V2B02 B08	B08	10mM	ONC0002803	Null	DMSO	153.14	Selleck Chemicals	S1681	mesalamine lialda	Nc1ccc(O)c(C(=O)O)c1	82.2487
V2B02 C08	C08	10mM	ONC0002738	Null	DMSO	502.59	Microsource Discovery Systems	1503816	amcinonide	CC(=O)OCC(=O)[C@@]12OC3(CCCC3)O[C@@H]1CC1C3CCC4=CC(=O)C=C[C@]4(C)[C@@]3(F)[C@@H](O)C[C@]21C	104.03
V2B02 D08	D08	10mM	ONC0002814	Null	DMSO	82.11	Sigma-Aldrich	Y0001320	2methyl1himidazole	[nH]1c(ncc1)C	94.0256
V2B02 E08	E08	10mM	ONC0002749	Br-	DMSO	394.31	Microsource Discovery Systems	1503806	homidium bromide	CC[n+]1c(-c2ccccc2)c2cc(N)ccc2c2ccc(N)cc12	95.4186
V2B02 F08	F08	10mM	ONC0002815	Null	DMSO	495.04	Prestwick Chemical	PRESTW-1119	clocortolonepivalate	C[C@@H]1C[C@H]2[C@@H]3C[C@H](F)C4=CC(=O)C=C[C@]4(C)[C@@]3(Cl)[C@@H](O)C[C@]2(C)[C@H]1C(=O)COC(=O)C(C)(C)C	83.515
V2B02 G08	G08	10mM	ONC0002760	Null	DMSO	749	Microsource Discovery Systems	1503679	azithromycin	CC[C@H]1OC(=O)[C@H](C)[C@@H](O[C@H]2C[C@@](C)(OC)[C@@H](O)[C@H](C)O2)[C@H](C)[C@@H](O[C@@H]2O[C@H](C)C[C@@H]([C@H]2O)N(C)C)[C@](C)(O)C[C@@H](C)CN(C)[C@H](C)[C@@H](O)[C@]1(C)O	120.365
V2B02 H08	H08	10mM	ONC0002739	sulfuric_acid	DMSO	783.78	Prestwick Chemical	PRESTW-1113	viomycin	NCCC[C@H](N)CC(=O)N[C@H]1CNC(=O)[C@@H](NC(=O)\C(NC(=O)[C@H](CO)NC(=O)[C@H](CO)NC1=O)=C\NC(N)=O)C1C[C@H](O)N=C(N)N1	97.1914
V2B02 I08	I08	10mM	ONC0002771	fumaric_acid	DMSO	334.37	Prestwick Chemical	PRESTW-1082	eseroline	CN1CC[C@]2(C)[C@H]1N(C)c1ccc(O)cc21	104.156
V2B02 J08	J08	10mM	ONC0002750	4Na+	DMSO	992.82	Prestwick Chemical	PRESTW-425	chicagoskyblue6b	COc1cc(ccc1\N=N\c1ccc2c(cc(c(N)c2c1O)S(O)(=O)=O)S(O)(=O)=O)-c1ccc(\N=N\c2ccc3c(cc(c(N)c3c2O)S(O)(=O)=O)S(O)(=O)=O)c(OC)c1	94.8487
V2B02 K08	K08	10mM	ONC0002782	Null	DMSO	388.82	Microsource Discovery Systems	1503425	eszopiclone	CN1CCN(CC1)C(=O)O[C@@H]1N(C(=O)c2nccnc12)c1ccc(Cl)cn1	79.716
V2B02 L08	L08	10mM	ONC0002761	Null	DMSO	448.62	MedChemExpress	HY-12293	ly2857785	CC(C1=C2C=C(C3=NC(N[C@H]4CC[C@H](NC5CCOCC5)CC4)=NC=C3)C=CC2=NN1C)C	125.684
V2B02 M08	M08	10mM	ONC0002793	Null	DMSO	304.26	Prestwick Chemical	PRESTW-1091	spaglumicacid	CC(=O)N[C@@H](CC(O)=O)C(=O)N[C@@H](CCC(O)=O)C(O)=O	131.826
V2B02 N08	N08	10mM	ONC0002772	Null	DMSO	516.07	MedChemExpress	HY-12963	dubermatinib	O=S(C1=CC=CC=C1NC2=NC(NC3=CC=C(CN4CCN(C)CC4)C=C3)=NC=C2Cl)(N(C)C)=O	82.9451
V2B02 O08	O08	10mM	ONC0002804	Null	DMSO	247.3	Prestwick Chemical	PRESTW-1110	parbendazole	CCCCc1ccc2[nH]c(NC(=O)OC)nc2c1	94.3422
V2B02 B09	B09	10mM	ONC0002783	sulfuric_acid	DMSO	1253.54	MedChemExpress	HY-A0089	colistin sulfate	CCC(C)CCCC(N[C@@H](CCN)C(N[C@H](C(N[C@H](C(N[C@@H](CCNC([C@H]([C@H](O)C)N1)=O)C(N[C@@H](CCN)C(N[C@H](CC(C)C)C(N[C@@H](CC(C)C)C(N[C@@H](CCN)C(N[C@@H](CCN)C1=O)=O)=O)=O)=O)=O)=O)CCN)=O)[C@H](O)C)=O)=O	87.1241
V2B02 C09	C09	10mM	ONC0003169	Null	DMSO	379.44	Microsource Discovery Systems	1501002	droperidol	Fc1ccc(cc1)C(=O)CCCN1CCC(=CC1)n1c2ccccc2[nH]c1=O	91.9361
V2B02 D09	D09	10mM	ONC0002794	Null	DMSO	394.69	Sigma-Aldrich	W1770	wr99210	Clc1c(cc(c(c1)Cl)OCCCON2C(N=C(N=C2N)N)(C)C)Cl	76.6768
V2B02 E09	E09	10mM	ONC0003180	HCl	DMSO	353.94	Microsource Discovery Systems	1500999	drofenine hydrochloride	CCN(CC)CCOC(=O)C(C1CCCCC1)c1ccccc1	119.416
V2B02 F09	F09	10mM	ONC0002805	Null	DMSO	502.18	Sigma-Aldrich	MFCD00919188	galliumtriquinolin8olate	[Ga](Oc5c6ncccc6ccc5)(Oc3c4ncccc4ccc3)Oc1c2ncccc2ccc1	90.6065
V2B02 G09	G09	10mM	ONC0003191	HCl	DMSO	431.96	Microsource Discovery Systems	1501000	ethaverine hydrochloride	CCOc1ccc(Cc2nccc3cc(OCC)c(OCC)cc23)cc1OCC	135.498
V2B02 H09	H09	10mM	ONC0002816	Null	DMSO	289.76	Sigma-Aldrich	PH000560	brl26314	Clc1ccc(cc1)CNC(Cc2ccccc2)C(=O)O	122.645
V2B02 I09	I09	10mM	ONC0003202	Null	DMSO	394.47	Microsource Discovery Systems	1500822	brucine	COc1cc2N3C4[C@@H]5C(CC3=O)OCC=C3CN6CC[C@]4([C@@H]6C[C@H]53)c2cc1OC	95.0387
V2B02 J09	J09	10mM	ONC0003246	Null	DMSO	194.24	Microsource Discovery Systems	1500810	aminacrine	Nc1c2ccccc2nc2ccccc12	117.39
V2B02 K09	K09	10mM	ONC0003213	Null	DMSO	328.28	Microsource Discovery Systems	1500819	bergenin	COc1c(O)cc2C(=O)O[C@@H]3[C@@H](O)[C@H](O)[C@@H](CO)O[C@H]3c2c1O	99.8508
V2B02 L09	L09	10mM	ONC0003170	Null	DMSO	135.13	Microsource Discovery Systems	1500807	adenine	Nc1ncnc2[nH]cnc12	115.933
V2B02 M09	M09	10mM	ONC0003224	Zn++	DMSO	478.78	Microsource Discovery Systems	1500836	cephalosporin c zn	CC(=O)OCC1=C2N3C(SC1)[C@H](NC(=O)CCCC(N)C(=O)O[Zn]OC2=O)C3=O	105.992
V2B02 N09	N09	10mM	ONC0003181	Null	DMSO	294.4	Microsource Discovery Systems	1500841	cinchonine	O[C@@H]([C@H]1C[C@@H]2CC[N@]1C[C@@H]2C=C)c1ccnc2ccccc12	100.927
V2B02 O09	O09	10mM	ONC0003235	Cl-	DMSO	371.82	Microsource Discovery Systems	1500811	berberine chloride	COc1ccc2cc3-c4cc5OCOc5cc4CC[n+]3cc2c1OC	80.0326
V2B02 B10	B10	10mM	ONC0003192	Null	DMSO	294.4	Microsource Discovery Systems	1500839	cinchonidine	O[C@@H]([C@@H]1C[C@@H]2CC[N@]1C[C@@H]2C=C)c1ccnc2ccccc12	97.8246
V2B02 C10	C10	10mM	ONC0003171	Null	DMSO	372.81	Microsource Discovery Systems	1500996	glafenine	OCC(O)COC(=O)c1ccccc1Nc1ccnc2cc(Cl)ccc12	88.4537
V2B02 D10	D10	10mM	ONC0003203	Null	DMSO	384.65	Microsource Discovery Systems	1500838	cholecalciferol	CC(C)CCC[C@@H](C)[C@H]1CC[C@H]2\C(CCC[C@]12C)=C\C=C1\C[C@@H](O)CCC1=C	65.1531
V2B02 E10	E10	10mM	ONC0003182	Null	DMSO	276.22	Microsource Discovery Systems	1500995	flutamide	CC(C)C(=O)Nc1ccc(c(c1)C(F)(F)F)[N+]([O-])=O	96.1151
V2B02 F10	F10	10mM	ONC0003214	Null	DMSO	308.34	Microsource Discovery Systems	1500613	warfarin	CC(=O)CC(c1ccccc1)c1c(O)c2ccccc2oc1=O	83.7683
V2B02 G10	G10	10mM	ONC0003193	2HCl	DMSO	510.45	Microsource Discovery Systems	1500994	fluphenazine hydrochloride	OCCN1CCN(CCCN2c3ccccc3Sc3ccc(cc23)C(F)(F)F)CC1	105.676
V2B02 H10	H10	10mM	ONC0003225	Null	DMSO	188.18	Microsource Discovery Systems	1502368	aceglutamide	CC(=O)N[C@@H](CCC(N)=O)C(O)=O	111.248
V2B02 I10	I10	10mM	ONC0003204	Null	DMSO	360.84	Microsource Discovery Systems	1501010	fenofibrate	CC(C)OC(=O)C(C)(C)Oc1ccc(cc1)C(=O)c1ccc(Cl)cc1	122.771
V2B02 J10	J10	10mM	ONC0003236	Null	DMSO	291.37	Microsource Discovery Systems	1502366	fasudil hydrochloride	O=S(=O)(N1CCCNCC1)c1cccc2cnccc12	118.719
V2B02 K10	K10	10mM	ONC0003215	Null	DMSO	254.29	Microsource Discovery Systems	1501008	fenbufen	OC(=O)CCC(=O)c1ccc(cc1)-c1ccccc1	83.0085
V2B02 L10	L10	10mM	ONC0003247	HCl	DMSO	348.88	Microsource Discovery Systems	1502365	granisetron hydrochloride	CN1C2CCCC1CC(C2)NC(=O)c1nn(C)c2ccccc12	147.085
V2B02 M10	M10	10mM	ONC0003226	Null	DMSO	287.36	Microsource Discovery Systems	1501005	etodolac	CCc1cccc2c3CCOC(CC)(CC(O)=O)c3[nH]c12	127.647
V2B02 N10	N10	10mM	ONC0003248	Null	DMSO	337.45	Microsource Discovery Systems	1501003	famotidine	NC(N)=Nc1nc(CSCC\C(N)=N/S(N)(=O)=O)cs1	89.3401
V2B02 O10	O10	10mM	ONC0003237	Null	DMSO	236.32	Microsource Discovery Systems	1501004	dropropizine	OCC(O)CN1CCN(CC1)c1ccccc1	84.3381
V2B02 B11	B11	10mM	ONC0003172	HCl	DMSO	337.94	Microsource Discovery Systems	1500592	trihexyphenidyl hydrochloride	OC(CCN1CCCCC1)(C1CCCCC1)c1ccccc1	87.2507
V2B02 C11	C11	10mM	ONC0003249	Null	DMSO	1355.4	Microsource Discovery Systems	1500844	cyanocobalamin	C[C@H](CNC(=O)CC[C@]1(C)[C@@H](CC(N)=O)[C@H]2N=C1\C(C)=C1/N=C(/C=C3\N=C(\C(C)=C4\[C@@H](CCC(N)=O)[C@](C)(CC(N)=O)[C@@]2(C)N4[Co+]C#N)[C@@](C)(CC(N)=O)[C@@H]3CCC(N)=O)C(C)(C)[C@@H]1CCC(N)=O)OP(O)(=O)O[ __ C@@H]1[C@@H](CO)O[C@@H]([C@@H]1O)n1cnc2cc(C)c(C)cc12	66.2928
V2B02 D11	D11	10mM	ONC0003183	K+	DMSO	396.57	Microsource Discovery Systems	1500828	canrenoic acid potassium salt	C[C@]12CC[C@H]3[C@@H](C=CC4=CC(=O)CC[C@]34C)[C@@H]1CC[C@@]2(O)CCC(O)=O	87.7572
V2B02 E11	E11	10mM	ONC0003173	Null	DMSO	392.58	Microsource Discovery Systems	1500605	ursodiol	C[C@H](CCC(O)=O)[C@H]1CC[C@H]2[C@@H]3[C@@H](O)C[C@@H]4C[C@H](O)CC[C@]4(C)[C@H]3CC[C@]12C	114.16
V2B02 F11	F11	10mM	ONC0003194	Null	DMSO	261.26	Microsource Discovery Systems	1500992	flumequine	CC1CCc2cc(F)cc3c2n1cc(C(O)=O)c3=O	88.7703
V2B02 G11	G11	10mM	ONC0003184	Null	DMSO	60.06	Microsource Discovery Systems	1500604	urea	NC(N)=O	95.6718
V2B02 H11	H11	10mM	ONC0003205	Null	DMSO	470.7	Microsource Discovery Systems	1500990	enoxolone	C[C@]12CC[C@@](C)(C[C@H]1C1=CC(=O)[C@@H]3[C@@]4(C)CC[C@H](O)C(C)(C)[C@@H]4CC[C@@]3(C)[C@]1(C)CC2)C(O)=O	101.117
V2B02 I11	I11	10mM	ONC0003195	Null	DMSO	302.95	Microsource Discovery Systems	1500623	broxyquinoline	Oc1c(Br)cc(Br)c2cccnc12	5.69852	3.3	3.3	3.34926	122.956	81.7849	125.931	89.3046	103.663	80.4349	1.6	2	0	41.1808	96.8411	81.7726	94.1907	79.8093	102.486	0.56	2	12.3	65.2	94.3456	118.11	104.641	115.39	134.363	1.29	2	yes	no		no
V2B02 J11	J11	10mM	ONC0003216	Null	DMSO	402.54	Microsource Discovery Systems	1500907	dehydrocholic acid	CC(CCC(O)=O)[C@H]1CCC2C3C(CC(=O)[C@]12C)[C@@]1(C)CCC(=O)C[C@H]1CC3=O	99.2176
V2B02 K11	K11	10mM	ONC0003206	Null	DMSO	231.3	Microsource Discovery Systems	1500621	aminopyrine	CN(C)c1c(C)n(C)n(-c2ccccc2)c1=O	63.6968
V2B02 L11	L11	10mM	ONC0003227	Null	DMSO	285.35	Microsource Discovery Systems	1500873	piperine	O=C(\C=C\C=C\c1ccc2OCOc2c1)N1CCCCC1	80.7924
V2B02 M11	M11	10mM	ONC0003217	Cl-	DMSO	259.74	Microsource Discovery Systems	1500618	acriflavinium hydrochloride	C[n+]1c2cc(N)ccc2cc2ccc(N)cc12	98.0146
V2B02 N11	N11	10mM	ONC0003238	Null	DMSO	228.25	Microsource Discovery Systems	1500596	trioxsalen	Cc1cc2cc3c(C)cc(=O)oc3c(C)c2o1	111.184
V2B02 O11	O11	10mM	ONC0003228	tartaric_acid	DMSO	448.54	Microsource Discovery Systems	1500593	trimeprazine tartrate	CC(CN(C)C)CN1c2ccccc2Sc2ccccc12	94.0889
V2B02 B12	B12	10mM	ONC0003239	2HCl	DMSO	480.42	Microsource Discovery Systems	1500591	trifluoperazine hydrochloride	CN1CCN(CCCN2c3ccccc3Sc3ccc(cc23)C(F)(F)F)CC1	119.796
V2B02 C12	C12	10mM	ONC0003174	Null	DMSO	380.66	Microsource Discovery Systems	1500590	trichlormethiazide	NS(=O)(=O)c1cc2c(NC(NS2(=O)=O)C(Cl)Cl)cc1Cl	103.396
V2B02 D12	D12	10mM	ONC0003250	Null	DMSO	290.32	Microsource Discovery Systems	1500595	trimethoprim	COc1cc(Cc2cnc(N)nc2N)cc(OC)c1OC	82.122
V2B02 E12	E12	10mM	ONC0003185	Null	DMSO	253.27	Microsource Discovery Systems	1500589	triamterene	Nc1nc(N)c2nc(-c3ccccc3)c(N)nc2n1	100.421
V2B02 F12	F12	10mM	ONC0003251	HBr	DMSO	384.27	Microsource Discovery Systems	1501007	fenoterol hydrobromide	CC(Cc1ccc(O)cc1)NCC(O)c1cc(O)cc(O)c1	75.9803
V2B02 G12	G12	10mM	ONC0003196	Cl-/HCl/5H2O	DMSO	771.76	Microsource Discovery Systems	1500602	tubocurarine chloride pentahydrate	COc1cc2CCN(C)[C@H]3Cc4ccc(Oc5c(O)c(OC)cc6CC[N+](C)(C)[C@H](Cc7ccc(O)c(Oc1cc23)c7)c56)cc4	147.592
V2B02 H12	H12	10mM	ONC0003175	I-	DMSO	354.19	Vitas M Chemical Limited	STL194198	enisamiumiodide	C[n+]1ccc(cc1)C(=O)NCc1ccccc1	85.4778
V2B02 I12	I12	10mM	ONC0003207	sulfuric_acid	DMSO	213.3	Microsource Discovery Systems	1500601	tuaminoheptane sulfate	CCCCCC(C)N	110.615
V2B02 J12	J12	10mM	ONC0003186	Null	DMSO	240.31	Vitas M Chemical Limited	STK360030	ameltolide	Cc1cccc(C)c1NC(=O)c1ccc(N)cc1	85.8577
V2B02 K12	K12	10mM	ONC0003218	Null	DMSO	204.23	Microsource Discovery Systems	1500600	tryptophan l	N[C@@H](Cc1c[nH]c2ccccc12)C(O)=O	86.8075
V2B02 L12	L12	10mM	ONC0003197	Null	DMSO	268.36	Microsource Discovery Systems	1500244	diethylstilbestrol	CC\C(c1ccc(O)cc1)=C(\CC)c1ccc(O)cc1	93.2025
V2B02 M12	M12	10mM	ONC0003229	Null	DMSO	284.36	Microsource Discovery Systems	1500599	tropicamide	CCN(Cc1ccncc1)C(=O)C(CO)c1ccccc1	99.091
V2B02 N12	N12	10mM	ONC0003208	Null	DMSO	322.48	Vitas M Chemical Limited	STK324459	levomequitazine	C(C1CN2CCC1CC2)N1c2ccccc2Sc2ccccc12	71.9913
V2B02 O12	O12	10mM	ONC0003240	citric_acid	DMSO	447.49	Microsource Discovery Systems	1500597	tripelennamine citrate	CN(C)CCN(Cc1ccccc1)c1ccccn1	103.46
V2B02 B13	B13	10mM	ONC0003219	tosic_acid/H2O	DMSO	594.57	TCI Europe N.V.	T2506	tosufloxacin	NC1CCN(C1)c1nc2n(cc(C(O)=O)c(=O)c2cc1F)-c1ccc(F)cc1F	74.9039
V2B02 C13	C13	10mM	ONC0003176	Null	DMSO	264.28	Sanbio BV	16724	phenylacetylglutamine	O=C(N[C@H](C(O)=O)CCC(N)=O)CC1=CC=CC=C1	97.5713
V2B02 D13	D13	10mM	ONC0003230	Null	DMSO	291.27	Sanbio BV	17371	toyocamycin	O[C@H]1[C@H](N2C=C(C#N)C3=C2N=CN=C3N)O[C@H](CO)[C@H]1O	99.2176
V2B02 E13	E13	10mM	ONC0003187	HCl	DMSO	331.77	Sanbio BV	15900	norfluoxetine	NCCC(Oc1ccc(cc1)C(F)(F)F)c2ccccc2	88.7703
V2B02 F13	F13	10mM	ONC0003241	Null	DMSO	232.19	Sanbio BV	10009437	kifunensine	O[C@H]1[C@H](O)[C@H](O)[C@](NC(C2=O)=O)([H])N2[C@@H]1CO	83.5783
V2B02 G13	G13	10mM	ONC0003198	Null	DMSO	255.38	SIA Enamine	Z2301686183	tiprenolol	CSC=1C=CC=CC1OCC(O)CNC(C)C	96.6849
V2B02 H13	H13	10mM	ONC0003252	2HCl	DMSO	314.17	Sanbio BV	81880	sapropterin	C[C@H](O)[C@H](O)[C@H]1CNC2=C(N1)C(=O)N=C(N)N2	92.9492
V2B02 I13	I13	10mM	ONC0003209	HCl	DMSO	261.71	SIA Enamine	Z756916070	etilevodopa	CCOC(=O)[C@@H](N)Cc1ccc(O)c(O)c1	91.6196
V2B02 J13	J13	10mM	ONC0003253	Null	DMSO	208.26	Sanbio BV	11681	alphaasarone	COC1=CC(/C=C/C)=C(OC)C=C1OC	106.626
V2B02 K13	K13	10mM	ONC0003220	Null	DMSO	209.2	SIA Enamine	Z2306534743	ethyl2carbamoyloxybenzoate	CCOC(=O)C=1C=CC=CC1OC(=O)N	78.7029
V2B02 L13	L13	10mM	ONC0003177	Null	DMSO	277.27	Microsource Discovery Systems	1500133	azathioprine	Cn1cnc(c1Sc1[nH]cnc2ncnc12)[N+]([O-])=O	69.2054
V2B02 M13	M13	10mM	ONC0003231	Null	DMSO	214.27	Vitas M Chemical Limited	STL281810	78910tetrahydroazepino21bquinazolin126hone	O=C1N2CCCCC=C2Nc2ccccc12	99.7241
V2B02 N13	N13	10mM	ONC0003188	Null	DMSO	1422.73	Microsource Discovery Systems	1500134	bacitracin	CCC(C)C(N)C1=NC(CS1)C(=O)NC(CC(C)C)C(=O)NC(CCC(O)=O)C(=O)NC(C(C)CC)C(=O)NCCCCC1NC(=O)C(CC(N)=O)NC(=O)C(CC(O)=O)NC(=O)C(Cc2c[nH]cn2)NC(=O)C(Cc2ccccc2)NC(=O)C(NC(=O)C(CCCN)NC1=O)C(C)CC	113.654
V2B02 O13	O13	10mM	ONC0003242	Null	DMSO	166.22	TCI Europe N.V.	B3773	rucinol	CCCCc1ccc(O)cc1O	107.892
V2B02 B14	B14	10mM	ONC0003199	Null	DMSO	316.49	Microsource Discovery Systems	1500645	pregnenolone	CC(=O)[C@H]1CC[C@H]2[C@@H]3CC=C4C[C@@H](O)CC[C@]4(C)[C@H]3CC[C@]12C	77.2466
V2B02 C14	C14	10mM	ONC0003178	HCl	DMSO	167.64	Microsource Discovery Systems	1500114	aminocaproic acid hydrochloride	NCCCCCC(O)=O	100.547
V2B02 D14	D14	10mM	ONC0003210	Null	DMSO	521.06	Microsource Discovery Systems	1500136	beclomethasone dipropionate	CCC(=O)OCC(=O)[C@@]1(OC(=O)CC)[C@@H](C)C[C@H]2[C@@H]3CCC4=CC(=O)C=C[C@]4(C)[C@@]3(Cl)[C@@H](O)C[C@]12C	77.8798
V2B02 E14	E14	10mM	ONC0003189	Null	DMSO	232.28	Microsource Discovery Systems	1500115	aminoglutethimide	CCC1(CCC(=O)NC1=O)c1ccc(N)cc1	107.892
V2B02 F14	F14	10mM	ONC0003221	Cl-	DMSO	278.78	Microsource Discovery Systems	1500124	amprolium	CCCc1ncc(C[n+]2ccccc2C)c(N)n1	103.903
V2B02 G14	G14	10mM	ONC0003200	HCl	DMSO	313.87	Microsource Discovery Systems	1500117	amitriptyline hydrochloride	CN(C)CCC=C1c2ccccc2CCc2ccccc12	117.833
V2B02 H14	H14	10mM	ONC0003232	phosphoric_acid	DMSO	363.36	Microsource Discovery Systems	1500126	antazoline phosphate	C(N(Cc1ccccc1)c1ccccc1)C1=NCCN1	94.3422
V2B02 I14	I14	10mM	ONC0003211	2HCl	DMSO	428.79	Microsource Discovery Systems	1500119	amodiaquine dihydrochloride	CCN(CC)Cc1cc(Nc2ccnc3cc(Cl)ccc23)ccc1O	130.18
V2B02 J14	J14	10mM	ONC0003243	Null	DMSO	226.23	Microsource Discovery Systems	1500127	anthralin	Oc1cccc2Cc3cccc(O)c3C(=O)c12	102.827
V2B02 K14	K14	10mM	ONC0003222	Null	DMSO	365.41	Microsource Discovery Systems	1500120	amoxicillin	CC1(C)S[C@@H]2[C@H](NC(=O)[C@H](N)c3ccc(O)cc3)C(=O)N2[C@H]1C(O)=O	90.4799
V2B02 L14	L14	10mM	ONC0003254	Null	DMSO	188.23	Microsource Discovery Systems	1500128	antipyrine	Cc1cc(=O)n(-c2ccccc2)n1C	103.333
V2B02 M14	M14	10mM	ONC0003233	Null	DMSO	136.11	Microsource Discovery Systems	1500108	allopurinol	O=c1[nH]cnc2[nH]ncc12	75.6637
V2B02 N14	N14	10mM	ONC0003255	HCl	DMSO	203.63	Vitas M Chemical Limited	STL137770	pyridoxal	Cc1ncc(CO)c(C=O)c1O	96.305
V2B02 O14	O14	10mM	ONC0003244	Null	DMSO	320.35	Vitas M Chemical Limited	STK091981	eterobarb	CCC1(C(=O)N(COC)C(=O)N(COC)C1=O)c1ccccc1	97.698
V2B02 B15	B15	10mM	ONC0003179	Null	DMSO	124.14	Microsource Discovery Systems	212037	mequinol	COc1ccc(O)cc1	104.789
V2B02 C15	C15	10mM	ONC0003256	Null	DMSO	194.19	Microsource Discovery Systems	1500155	caffeine	Cn1cnc2n(C)c(=O)n(C)c(=O)c12	77.9431
V2B02 D15	D15	10mM	ONC0003190	HCl	DMSO	240.99	Microsource Discovery Systems	300563	trichlormethine hydrochloride	ClCCN(CCCl)CCCl	90.2899
V2B02 E15	E15	10mM	ONC0001145	HCl	DMSO	513.04	MedChemExpress	HY-12745A	nalfurafine hydrochloride	O[C@@]1(CC[C@@H](N(C)C(/C=C/C2=COC=C2)=O)[C@]3([H])OC4=C5O)[C@]63C4=C(C=C5)C[C@@]1([H])N(CC7CC7)CC6	84.2115
V2B02 F15	F15	10mM	ONC0003201	Null	DMSO	476.59	Microsource Discovery Systems	1500145	betamethasone valerate	CCCCC(=O)O[C@@]1([C@@H](C)C[C@H]2[C@@H]3CCC4=CC(=O)C=C[C@]4(C)[C@@]3(F)[C@@H](O)C[C@]12C)C(=O)CO	84.6547
V2B02 G15	G15	10mM	ONC0001156	Null	DMSO	479.56	MedChemExpress	HY-15566	apd597	O=C(OC(C)C)N(CC1)CCC1OC2=C(OC)C(NC3=CC=C(S(=O)(C)=O)N=C3C)=NC=N2	102.067
V2B02 H15	H15	10mM	ONC0003212	Cl-	DMSO	196.68	Microsource Discovery Systems	1500146	bethanechol chloride	CC(C[N+](C)(C)C)OC(N)=O	121.505
V2B02 I15	I15	10mM	ONC0001167	HCl	DMSO	233.69	MedChemExpress	HY-16677A	mofegiline hydrochloride	FC1=CC=C(CC/C(CN)=C(F)/[H])C=C1	95.0387
V2B02 J15	J15	10mM	ONC0003223	Null	DMSO	361.4	Microsource Discovery Systems	1500147	bisacodyl	CC(=O)Oc1ccc(cc1)C(c1ccc(OC(C)=O)cc1)c1ccccn1	92.6959
V2B02 K15	K15	10mM	ONC0001178	HCl	DMSO	191.66	MedChemExpress	HY-14771A	imeglimin hydrochloride	NC1=N[C@@H](C)N=C(N(C)C)N1	76.3602
V2B02 L15	L15	10mM	ONC0003234	Null	DMSO	356.06	Microsource Discovery Systems	1500148	bithionol	Oc1c(Cl)cc(Cl)cc1Sc1cc(Cl)cc(Cl)c1O	107.006
V2B02 M15	M15	10mM	ONC0001189	Null	DMSO	240.37	MedChemExpress	HY-B1223	anethole trithione	S=C1SSC(C2=CC=C(OC)C=C2)=C1	98.0146
V2B02 N15	N15	10mM	ONC0003245	Null	DMSO	246.3	Microsource Discovery Systems	1500152	busulfan	CS(=O)(=O)OCCCCOS(C)(=O)=O	72.6878
V2B02 O15	O15	10mM	ONC0001200	HCl	DMSO	256.73	MedChemExpress	HY-16687A	eltoprazine hydrochloride	N1(C2=C3OCCOC3=CC=C2)CCNCC1	81.5522
V2B02 B16	B16	10mM	ONC0001211	Null	DMSO	242.32	MedChemExpress	HY-17387	huperzine a	O=C1NC2=C([C@@](/C3=C\C)(N)CC(C)=C[C@@]3([H])C2)C=C1	89.91
V2B02 C16	C16	10mM	ONC0001146	methanesulfonic_acid	DMSO	552.68	MedChemExpress	HY-10571A	delavirdine mesylate	O=S(NC1=CC=C(NC(C(N2CCN(C3=C(NC(C)C)C=CC=N3)CC2)=O)=C4)C4=C1)(C)=O	93.7723
V2B02 D16	D16	10mM	ONC0001222	HCl	DMSO	269.73	MedChemExpress	HY-14958A	pardoprunox hydrochloride	O=C1OC2=C(N3CCN(C)CC3)C=CC=C2N1	113.021
V2B02 E16	E16	10mM	ONC0001157	HCl	DMSO	292.21	MedChemExpress	HY-17590	radafaxine hydrochloride	O[C@]1(C2=CC=CC(Cl)=C2)[C@H](C)NC(C)(C)CO1	85.4778
V2B02 F16	F16	10mM	ONC0001223	HCl	DMSO	248.76	MedChemExpress	HY-12380	#N/A	#N/A	92.7593
V2B02 G16	G16	10mM	ONC0001168	Null	DMSO	389.34	MedChemExpress	HY-18102A	glpg0492 r enantiomer	N#CC1=CC=C(N(C(N(C)[C@]2(C3=CC=CC=C3)CO)=O)C2=O)C=C1C(F)(F)F	118.656
V2B02 H16	H16	10mM	ONC0001147	Null	DMSO	266.47	MedChemExpress	HY-70072	#N/A	#N/A	87.314
V2B02 I16	I16	10mM	ONC0001179	Null	DMSO	424.57	MedChemExpress	HY-10922	camicinal	O=C(N1CCC(NC2=CC=CC(F)=C2)CC1)CC3=CC=C(CN4C[C@H](C)NCC4)C=C3	144.932
V2B02 J16	J16	10mM	ONC0001158	Null	DMSO	212.29	MedChemExpress	HY-14449	brivaracetam	CC[C@H](N1C(C[C@@H](CCC)C1)=O)C(N)=O	114.35
V2B02 K16	K16	10mM	ONC0001190	HCl	DMSO	251.75	MedChemExpress	HY-16045	hexaminolevulinate hydrochloride	O=C(OCCCCCC)CCC(CN)=O	109.475
V2B02 L16	L16	10mM	ONC0001169	Null	DMSO	442.38	MedChemExpress	HY-N0002	epicatechin gallate	O=C(O[C@H]1[C@@H](C2=CC=C(O)C(O)=C2)OC3=CC(O)=CC(O)=C3C1)C4=CC(O)=C(O)C(O)=C4	138.031
V2B02 M16	M16	10mM	ONC0001201	Null	DMSO	146.14	MedChemExpress	HY-16513	val083	O[C@H]([C@H](O)[C@]1(OC1)[H])[C@@]2([H])CO2	107.006
V2B02 N16	N16	10mM	ONC0001180	Null	DMSO	341.34	MedChemExpress	HY-14445	fk 3311	FC1=CC=C(OC2=C(NS(=O)(C)=O)C=CC(C(C)=O)=C2)C(F)=C1	85.6045
V2B02 O16	O16	10mM	ONC0001212	Null	DMSO	238.34	MedChemExpress	HY-B1110	nomifensine	NC1=CC=CC2=C1CN(C)CC2C3=CC=CC=C3	87.6306
V2B02 B17	B17	10mM	ONC0001191	2HCl	DMSO	353.25	MedChemExpress	HY-10069	y33075 dihydrochloride	O=C(C1=CC=C([C@@H](C)N)C=C1)NC2=C3C(NC=C3)=NC=C2	84.2115
V2B02 C17	C17	10mM	ONC0001148	Null	DMSO	204.23	MedChemExpress	HY-101216	org26576	O=C1N2[C@](CCC2)([H])COC3=NC=CC=C13	83.515
V2B02 D17	D17	10mM	ONC0001202	Null	DMSO	366.2	MedChemExpress	HY-14507	yk4279	ClC1=C2C(C(O)(CC(C3=CC=C(OC)C=C3)=O)C(N2)=O)=C(Cl)C=C1	76.1702
V2B02 E17	E17	10mM	ONC0001159	Null	DMSO	195.25	MedChemExpress	HY-10082	triapine	S=C(N)N/N=C/C1=NC=CC=C1N	70.1551
V2B02 F17	F17	10mM	ONC0001213	Null	DMSO	109.13	MedChemExpress	HY-14946	pyridine34diamine	NC1=C(N)C=CN=C1	73.4476
V2B02 G17	G17	10mM	ONC0001170	2HCl	DMSO	282.24	MedChemExpress	HY-A0008	talipexole dihydrochloride	NC1=NC2=C(CCN(CC2)CC=C)S1	113.021
V2B02 H17	H17	10mM	ONC0001224	HCl	DMSO	279.13	MedChemExpress	HY-A0063	#N/A	#N/A	94.4055
V2B02 I17	I17	10mM	ONC0001181	K+	DMSO	266.31	MedChemExpress	HY-B0538A	pemirolast potassium	O=C1C(C2=N[N-]N=N2)=CN=C3N1C=CC=C3C	82.6919
V2B02 J17	J17	10mM	ONC0001225	Null	DMSO	446.56	MedChemExpress	HY-18708	erdafitinib	CN1N=CC(C2=NC3=CC(N(C4=CC(OC)=CC(OC)=C4)CCNC(C)C)=CC=C3N=C2)=C1	103.903
V2B02 K17	K17	10mM	ONC0001192	Null	DMSO	417.82	MedChemExpress	HY-16749	pexidartinib	FC(C1=CC=C(CNC2=NC=C(CC3=CNC4=NC=C(Cl)C=C43)C=C2)C=N1)(F)F	74.334
V2B02 L17	L17	10mM	ONC0001149	Null	DMSO	251.05	MedChemExpress	HY-10978	#N/A	#N/A	107.955
V2B02 M17	M17	10mM	ONC0001203	Null	DMSO	317.39	MedChemExpress	HY-15845	#N/A	#N/A	130.369
V2B02 N17	N17	10mM	ONC0001160	Null	DMSO	236.28	MedChemExpress	HY-12884	oac2	O=C(NC1=CC2=C(NC=C2)C=C1)C3=CC=CC=C3	142.526
V2B02 O17	O17	10mM	ONC0001214	Null	DMSO	353.4	MedChemExpress	HY-18306	#N/A	#N/A	91.7462
V2B02 B18	B18	10mM	ONC0001171	Null	DMSO	177.16	MedChemExpress	HY-15922	luminol	O=C1NNC(C2=C1C=CC=C2N)=O	97.698
V2B02 C18	C18	10mM	ONC0001150	Null	DMSO	228.3	MedChemExpress	HY-16688	ru 24969	COC1=CC=C2C(C(C3=CCNCC3)=CN2)=C1	88.8969
V2B02 D18	D18	10mM	ONC0001182	Null	DMSO	248.25	MedChemExpress	HY-14874	topiroxostat	N#CC1=NC=CC(C2=NNC(C3=CC=NC=C3)=N2)=C1	99.3442
V2B02 E18	E18	10mM	ONC0001161	Null	DMSO	166.96	MedChemExpress	HY-19992	3bromopyruvic acid	O=C(O)C(CBr)=O	97.6347
V2B02 F18	F18	10mM	ONC0001193	Null	DMSO	146.14	MedChemExpress	HY-B1469	isosorbide	O[C@H]1[C@]2([H])[C@]([C@@H](O)CO2)([H])OC1	79.0195
V2B02 G18	G18	10mM	ONC0001172	Null	DMSO	502.31	MedChemExpress	HY-17576	satraplatin	[Cl-][Pt+4]([O-]C(C)=O)([O-]C(C)=O)([Cl-])([NH3])[NH2]C1CCCCC1	122.455
V2B02 H18	H18	10mM	ONC0001204	Null	DMSO	189.17	MedChemExpress	HY-12304	iox1	O=C(C1=C2C=CC=NC2=C(O)C=C1)O	89.2768
V2B02 I18	I18	10mM	ONC0001183	HCl	DMSO	358.7	MedChemExpress	HY-18610	#N/A	#N/A	114.54
V2B02 J18	J18	10mM	ONC0001215	Null	DMSO	413.48	MedChemExpress	HY-16705	brd4770	O=C(C1=CC=C2C(N=C(NC(C3=CC=CC=C3)=O)N2CCCC4=CC=CC=C4)=C1)OC	70.535
V2B02 K18	K18	10mM	ONC0001194	Null	DMSO	241.25	MedChemExpress	HY-18629	#N/A	#N/A	104.789
V2B02 L18	L18	10mM	ONC0001226	Null	DMSO	427.42	MedChemExpress	HY-14763	cariprazine	O=C(N[C@H]1CC[C@H](CCN2CCN(C3=CC=CC(Cl)=C3Cl)CC2)CC1)N(C)C	115.047
V2B02 M18	M18	10mM	ONC0001205	Na+	DMSO	216.17	MedChemExpress	HY-N0060A	ferulic acid sodium	[O-]C(/C=C/C1=CC=C(O)C(OC)=C1)=O	134.422
V2B02 N18	N18	10mM	ONC0001227	Null	DMSO	158.16	MedChemExpress	HY-17554	roxiracetam	O=C(N)CN1C(C[C@@H](O)C1)=O	88.707
V2B02 O18	O18	10mM	ONC0001216	HCl	DMSO	257.81	MedChemExpress	HY-70042A	tapentadol hydrochloride	OC1=CC=CC([C@H](CC)[C@@H](C)CN(C)C)=C1	104.473
V2B02 B19	B19	10mM	ONC0001151	Null	DMSO	454.7	MedChemExpress	HY-32341	#N/A	#N/A	84.7813
V2B02 C19	C19	10mM	ONC0001228	Null	DMSO	246.31	MedChemExpress	HY-16059	arglabin	C[C@]1(CC[C@](C2=C)([H])[C@@](OC2=O)([H])[C@@]3([H])C(C)=CC4)[C@]34O1	103.523
V2B02 D19	D19	10mM	ONC0001162	Null	DMSO	374.45	MedChemExpress	HY-16391	glasdegib	O=C(NC1=CC=C(C#N)C=C1)N[C@H]2C[C@H](C3=NC4=CC=CC=C4N3)N(C)CC2	66.0395
V2B02 E19	E19	10mM	ONC0001152	Null	DMSO	222.27	MedChemExpress	HY-15541	zaltidine	NC(NC1=NC(C2=CN=C(C)N2)=CS1)=N	100.041
V2B02 F19	F19	10mM	ONC0001173	Null	DMSO	364.47	MedChemExpress	HY-18621	ots514	O=C1NC2=C(C(C3=CC=C([C@@H](C)CN)C=C3)=C(O)C=C2C)C4=C1SC=C4	81.9321
V2B02 G19	G19	10mM	ONC0001163	Null	DMSO	235.24	MedChemExpress	HY-19817	#N/A	#N/A	121.252
V2B02 H19	H19	10mM	ONC0001184	Null	DMSO	289.36	MedChemExpress	HY-17549	adrafinil	O=C(NO)CS(C(C1=CC=CC=C1)C2=CC=CC=C2)=O	106.499
V2B02 I19	I19	10mM	ONC0001174	Null	DMSO	169.14	MedChemExpress	HY-19387	#N/A	#N/A	99.2176
V2B02 J19	J19	10mM	ONC0001195	Null	DMSO	176.18	MedChemExpress	HY-13008	mk0354	C12=C(CCC2)C(C3=NN=NN3)=NN1	106.689
V2B02 K19	K19	10mM	ONC0001185	Null	DMSO	226.32	MedChemExpress	HY-12949	ml204	CC1=CC(N2CCCCC2)=NC3=CC=CC=C13	94.6588
V2B02 L19	L19	10mM	ONC0001206	Null	DMSO	346.65	MedChemExpress	HY-12832	jnj42041935	OC(C(C=N1)=CN1C2=NC3=CC(Cl)=C(OC(F)(F)F)C=C3N2)=O	120.175
V2B02 M19	M19	10mM	ONC0001196	Null	DMSO	210.24	MedChemExpress	HY-19824	3po	O=C(C1=CC=NC=C1)/C=C/C2=CC=CN=C2	95.9251
V2B02 N19	N19	10mM	ONC0001217	Null	DMSO	221.02	MedChemExpress	HY-14798	palifosfamide	O=P(NCCCl)(NCCCl)O	150.568
V2B02 O19	O19	10mM	ONC0001207	Null	DMSO	369.43	MedChemExpress	HY-50686	tivantinib	O=C(NC1=O)[C@@H](C2=CN3C4=C(C=CC=C42)CCC3)[C@@H]1C5=CNC6=C5C=CC=C6	98.3945
V2B02 B20	B20	10mM	ONC0001218	Null	DMSO	341.41	MedChemExpress	HY-17553	coluracetam	O=C(NC1=C2C(OC(C)=C2C)=NC3=C1CCCC3)CN4C(CCC4)=O	81.8054
V2B02 C20	C20	10mM	ONC0001153	Null	DMSO	241.3	MedChemExpress	HY-10933	#N/A	#N/A	101.117
V2B02 D20	D20	10mM	ONC0001229	Null	DMSO	428.96	MedChemExpress	HY-18054	bvt 2733	ClC1=C(C)C(S(NC2=NC(CC(N3CCN(C)CC3)=O)=CS2)(=O)=O)=CC=C1	120.112
V2B02 E20	E20	10mM	ONC0001164	Null	DMSO	312.41	MedChemExpress	HY-B0770	artemotil	C[C@@H]1[C@@](CC[C@@H](C)[C@]2([H])CC[C@]3(C)O4)([H])[C@@]2(OO3)[C@]4([H])O[C@@H]1OCC	106.562
V2B02 F20	F20	10mM	ONC0001230	Null	DMSO	428.43	MedChemExpress	HY-12472	#N/A	#N/A	88.3904
V2B02 G20	G20	10mM	ONC0001175	pamoic_acid	DMSO	594.68	MedChemExpress	HY-12640	pyrantel pamoate	CN5CCCN=C5/C=C/C6=CC=CS6	133.155
V2B02 H20	H20	10mM	ONC0001154	Null	DMSO	185.18	MedChemExpress	HY-18941	#N/A	#N/A	94.912
V2B02 I20	I20	10mM	ONC0001186	HCl	DMSO	286.72	MedChemExpress	HY-14254	olprinone hydrochloride	CC(N1)=C(C=C(C#N)C1=O)C2=CN3C(C=C2)=NC=C3	91.7462
V2B02 J20	J20	10mM	ONC0001165	Null	DMSO	230.27	MedChemExpress	HY-15964	tirasemtiv	O=C1N(C(CC)CC)C2=NC(C#C)=CN=C2N1	102.827
V2B02 K20	K20	10mM	ONC0001197	Null	DMSO	477.52	MedChemExpress	HY-15565	apd668	O=C(OC(C)C)N(CC1)CCC1OC2=C3C(N(C4=CC=C(S(=O)(C)=O)C=C4F)N=C3)=NC=N2	88.8336
V2B02 L20	L20	10mM	ONC0001176	Null	DMSO	226.24	MedChemExpress	HY-16349	nimorazole	O=[N+](C1=CN=CN1CCN2CCOCC2)[O-]	113.337
V2B02 M20	M20	10mM	ONC0001208	HCl	DMSO	337.85	MedChemExpress	HY-15746	dobutamine hydrochloride	OC1=CC=C(CCNC(C)CCC2=CC=C(O)C=C2)C=C1O	106.752
V2B02 N20	N20	10mM	ONC0001187	Null	DMSO	147.18	MedChemExpress	HY-13005	fagomine	O[C@@H]1CCN[C@@H]([C@H]1O)CO	79.2094
V2B02 O20	O20	10mM	ONC0001219	Null	DMSO	446.91	MedChemExpress	HY-12864	brilanestrant	O=C(O)/C=C/C1=CC=C(/C(C2=CC3=C(NN=C3)C=C2)=C(C4=CC=C(F)C=C4Cl)/CC)C=C1	87.314
V2B02 B21	B21	10mM	ONC0001198	HCl	DMSO	280.76	MedChemExpress	HY-15687	sar407899 hydrochloride	O=C(NC=C1)C(C1=C2)=CC=C2OC3CCNCC3	94.5955
V2B02 C21	C21	10mM	ONC0001155	Null	DMSO	338.2	MedChemExpress	HY-12828	khcb19	O=C(C(N1C)=C(/C(C#N)=C\N)C2=C1C(Cl)=C(Cl)C=C2)OCC	95.7352
V2B02 D21	D21	10mM	ONC0001209	Null	DMSO	218.26	MedChemExpress	HY-14840	phenylpiracetam	NC(=O)CN1CC(c2ccccc2)CC1=O	95.6718
V2B02 E21	E21	10mM	ONC0001166	Null	DMSO	451.35	MedChemExpress	HY-12495	isrib transisomer	O=C(N[C@@H]1CC[C@@H](NC(COC2=CC=C(Cl)C=C2)=O)CC1)COC3=CC=C(Cl)C=C3	90.7964
V2B02 F21	F21	10mM	ONC0001220	Null	DMSO	248.16	MedChemExpress	HY-B0531	triflusal	O=C(O)C1=CC=C(C(F)(F)F)C=C1OC(C)=O	89.0236
V2B02 G21	G21	10mM	ONC0001177	Null	DMSO	368.44	MedChemExpress	HY-10333	bms690514	O[C@@H]1CN(CC[C@H]1N)CC2=C3C(NC4=CC=CC(OC)=C4)=NC=NN3C=C2	112.704
V2B02 H21	H21	10mM	ONC0001231	Null	DMSO	465.52	MedChemExpress	HY-17600	#N/A	#N/A	93.0758
V2B02 I21	I21	10mM	ONC0001188	Null	DMSO	336.36	MedChemExpress	HY-16962	cc115	O=C1CN=C2C(N1CC)=NC(C3=C(C)N=C(C4=NN=CN4)C=C3)=CN2	73.4476
V2B02 J21	J21	10mM	ONC0001221	Null	DMSO	435.91	MedChemExpress	HY-50175	#N/A	#N/A	107.892
V2B02 K21	K21	10mM	ONC0001199	Null	DMSO	319.41	MedChemExpress	HY-B0662	imidafenacin	NC(C(C1=CC=CC=C1)(C2=CC=CC=C2)CCN3C(C)=NC=C3)=O	96.3683
V2B02 L21	L21	10mM	ONC0001232	Null	DMSO	410.43	MedChemExpress	HY-16725	lemborexant	O=C([C@H]1[C@@](C2=CC=CC(F)=C2)(COC3=CN=C(C)N=C3C)C1)NC4=NC=C(F)C=C4	126.254
V2B02 M21	M21	10mM	ONC0001210	HCl	DMSO	337.25	MedChemExpress	HY-16579	#N/A	#N/A	138.727
V2B02 N21	N21	10mM	ONC0002289	HCl	DMSO	353.98	Microsource Discovery Systems	1502371	amorolfine hydrochloride	CCC(C)(C)c1ccc(CC(C)CN2C[C@H](C)O[C@H](C)C2)cc1	102.447
V2B02 O21	O21	10mM	ONC0002290	Null	DMSO	862.76	Microsource Discovery Systems	1504078	sennoside a	OC[C@H]1O[C@H](Oc2cccc3C([C@H]4c5cccc(O[C@H]6O[C@H](CO)[C@@H](O)[C@H](O)[C@H]6O)c5C(=O)c5c(O)cc(cc45)C(O)=O)c4cc(cc(O)c4C(=O)c23)C(O)=O)[C@H](O)[C@@H](O)[C@@H]1O	83.1351
V2B02 B22	B22	10mM	ONC0002300	HCl	DMSO	538.13	Microsource Discovery Systems	1504179	fexofenadine hydrochloride	CC(C)(C(O)=O)c1ccc(cc1)C(O)CCCN1CCC(CC1)C(O)(c1ccccc1)c1ccccc1	83.0718
V2B02 C22	C22	10mM	ONC0002301	sulfuric_acid	DMSO	552.56	Microsource Discovery Systems	1503939	ribostamycin sulfate	NC[C@H]1O[C@H](O[C@@H]2[C@@H](N)C[C@@H](N)[C@H](O)C2O[C@@H]2O[C@H](CO)[C@@H](O)[C@H]2O)[C@H](N)[C@@H](O)[C@@H]1O	111.691
V2B02 D22	D22	10mM	ONC0002311	HCl	DMSO	365.83	Microsource Discovery Systems	1504085	paroxetine hydrochloride	Fc1ccc(cc1)[C@@H]1CCNC[C@H]1COc1ccc2OCOc2c1	122.138
V2B02 E22	E22	10mM	ONC0002312	Null	DMSO	570.94	Microsource Discovery Systems	1503923	iopanic acid	CCC(Cc1c(I)cc(I)c(N)c1I)C(O)=O	101.37
V2B02 F22	F22	10mM	ONC0002322	citric_acid	DMSO	412.46	Microsource Discovery Systems	1503931	morantel citrate	CN1CCCN=C1\C=C\c1sccc1C	89.2135
V2B02 G22	G22	10mM	ONC0002323	1-aminoethanol	DMSO	298.42	Microsource Discovery Systems	1503875	piroctone olamine	CC(Cc1cc(C)cc(=O)n1O)CC(C)(C)C	131.826
V2B02 H22	H22	10mM	ONC0002333	TRIS	DMSO	376.42	Microsource Discovery Systems	1503925	ketorolac tromethamine	OC(=O)C1CCn2c1ccc2C(=O)c1ccccc1	86.4909
V2B02 I22	I22	10mM	ONC0002334	HCl	DMSO	324.9	Microsource Discovery Systems	1503818	bupivacaine hydrochloride	CCCCN1CCCCC1C(=O)Nc1c(C)cccc1C	105.296
V2B02 J22	J22	10mM	ONC0002344	Null	DMSO	282.77	Microsource Discovery Systems	1503886	eprobemide	Clc1ccc(cc1)C(=O)NCCCN1CCOCC1	106.562
V2B02 K22	K22	10mM	ONC0002345	Null	DMSO	191.14	Microsource Discovery Systems	1503807	isosorbide mononitrate	O[C@H]1CO[C@@H]2[C@@H](CO[C@H]12)O[N+]([O-])=O	104.03
V2B02 L22	L22	10mM	ONC0002355	Null	DMSO	99.09	Microsource Discovery Systems	1502372	cyacetacide	NNC(=O)CC#N	110.868
V2B02 M22	M22	10mM	ONC0002356	Null	DMSO	471.69	Microsource Discovery Systems	1503708	terfenadine	CC(C)(C)c1ccc(cc1)C(O)CCCN1CCC(CC1)C(O)(c1ccccc1)c1ccccc1	107.259
V2B02 N22	N22	10mM	ONC0002366	HCl	DMSO	276.21	Microsource Discovery Systems	1504174	bupropion	CC(NC(C)(C)C)C(=O)c1cccc(Cl)c1	81.2989
V2B02 O22	O22	10mM	ONC0002367	Null	DMSO	418.4	Microsource Discovery Systems	1503427	aloin	OC[C@H]1O[C@H]([C@H](O)[C@@H](O)[C@@H]1O)[C@H]1c2cccc(O)c2C(=O)c2c(O)cc(CO)cc12	94.6588
V2B03 B03	B03	10mM	ONC0002291	Null	DMSO	361.4	Prestwick Chemical	PRESTW-1269	haloprogin	Clc1cc(Cl)c(OCC#CI)cc1Cl	78.4399
V2B03 C03	C03	10mM	ONC0002368	2HCl	DMSO	436.43	Prestwick Chemical	PRESTW-1456	opipramol	OCCN1CCN(CCCN2c3ccccc3C=Cc3ccccc23)CC1	62.7907
V2B03 D03	D03	10mM	ONC0002302	HCl	DMSO	185.7	Prestwick Chemical	PRESTW-1308	phentermine	CC(C)(N)Cc1ccccc1	88.5659
V2B03 E03	E03	10mM	ONC0002292	HCl	DMSO	241.76	Prestwick Chemical	PRESTW-1471	amfepramone	CCN(CC)C(C)C(=O)c1ccccc1	71.7054
V2B03 F03	F03	10mM	ONC0002313	Null	DMSO	440.95	Prestwick Chemical	PRESTW-1341	sertindole	Fc1ccc(cc1)-n1cc(C2CCN(CCN3CCNC3=O)CC2)c2cc(Cl)ccc12	104.797
V2B03 G03	G03	10mM	ONC0002303	2methanesulfonic_acid	DMSO	638.85	Prestwick Chemical	PRESTW-149	thioproperazine	CN(C)S(=O)(=O)c1ccc2Sc3ccccc3N(CCCN3CCN(C)CC3)c2c1	65.6977
V2B03 H03	H03	10mM	ONC0002324	HCl	DMSO	273.76	Prestwick Chemical	PRESTW-1361	viloxazine	CCOc1ccccc1OCC1CNCCO1	79.0698
V2B03 I03	I03	10mM	ONC0002314	Null	DMSO	226.28	Prestwick Chemical	PRESTW-1491	pentobarbital	CCCC(C)C1(CC)C(=O)NC(=O)NC1=O	69.8159
V2B03 J03	J03	10mM	ONC0002335	Null	DMSO	331.87	Prestwick Chemical	PRESTW-1368	zotepine	CN(C)CCOC1=Cc2ccccc2Sc2ccc(Cl)cc12	84.6415
V2B03 K03	K03	10mM	ONC0002325	Null	DMSO	238.2	Prestwick Chemical	PRESTW-1507	acefylline	Cn1c2ncn(CC(O)=O)c2c(=O)n(C)c1=O	70.2519
V2B03 L03	L03	10mM	ONC0002346	HCl	DMSO	292.25	Prestwick Chemical	PRESTW-1380	clobutinol	CC(CN(C)C)C(C)(O)Cc1ccc(Cl)cc1	81.1531
V2B03 M03	M03	10mM	ONC0002336	Null	DMSO	828.02	Prestwick Chemical	PRESTW-154	josamycin	CO[C@H]1[C@@H](CC(=O)O[C@H](C)C\C=C\C=C\[C@H](O)[C@H](C)C[C@H](CC=O)[C@@H]1O[C@@H]1O[C@H](C)[C@@H](O[C@H]2C[C@@](C)(OC(=O)CC(C)C)[C@@H](O)[C@H](C)O2)[C@@H]([C@H]1O)N(C)C)OC(C)=O	79.1182
V2B03 N03	N03	10mM	ONC0002357	HCl	DMSO	267.72	Prestwick Chemical	PRESTW-1392	dexfenfluramine	CCN[C@@H](C)Cc1cccc(c1)C(F)(F)F	75.2422
V2B03 O03	O03	10mM	ONC0002347	HCl	DMSO	435.01	Prestwick Chemical	PRESTW-1007	fursultiamine	C\C(N(Cc1cnc(C)nc1N)C=O)=C(\CCO)SSCC1CCCO1	90.2132
V2B03 B04	B04	10mM	ONC0002358	Br-	DMSO	591.42	Prestwick Chemical	PRESTW-1601	pinaverium	COc1cc(Br)c(C[N+]2(CCOCCC3CC[C@H]4C[C@@H]3C4(C)C)CCOCC2)cc1OC	64.7771
V2B03 C04	C04	10mM	ONC0002293	Null	DMSO	311.64	Prestwick Chemical	PRESTW-1746	lodoxamide	OC(=O)C(=O)Nc1cc(cc(NC(=O)C(O)=O)c1Cl)C#N	84.8353
V2B03 D04	D04	10mM	ONC0002369	Null	DMSO	448.61	Prestwick Chemical	PRESTW-1715	algestoneacetophenide	CC(=O)[C@@]12OC(C)(O[C@@H]1C[C@H]1[C@@H]3CCC4=CC(=O)CC[C@]4(C)[C@H]3CC[C@]21C)c1ccccc1	99.7578
V2B03 E04	E04	10mM	ONC0002304	Null	DMSO	405.46	Prestwick Chemical	PRESTW-1774	nifekalant	Cn1c(NCCN(CCO)CCCc2ccc(cc2)[N+]([O-])=O)cc(=O)n(C)c1=O	75.969
V2B03 F04	F04	10mM	ONC0002370	HBr	DMSO	400.27	Prestwick Chemical	PRESTW-232	scopolaminenoxide	C[N+]1([O-])[C@H]2C[C@@H](C[C@@H]1[C@H]1O[C@@H]21)OC(=O)[C@H](CO)c1ccccc1	76.1143
V2B03 G04	G04	10mM	ONC0002315	Null	DMSO	181.24	Prestwick Chemical	PRESTW-1787	homoveratrylamine	COc1ccc(CCN)cc1OC	62.6938
V2B03 H04	H04	10mM	ONC0002294	Null	DMSO	245.66	Prestwick Chemical	PRESTW-234	chlorphensincarbamate	NC(=O)OCC(O)COc1ccc(Cl)cc1	59.157
V2B03 I04	I04	10mM	ONC0002326	Null	DMSO	203.25	Prestwick Chemical	PRESTW-181	ampyrone	Cc1c(N)c(=O)n(-c2ccccc2)n1C	72.6744
V2B03 J04	J04	10mM	ONC0002305	Null	DMSO	204.23	Prestwick Chemical	PRESTW-30	4hydroxyphenazone	Cc1c(O)c(=O)n(-c2ccccc2)n1C	52.9554
V2B03 K04	K04	10mM	ONC0002337	2tartrate	DMSO	538.6	Prestwick Chemical	PRESTW-188	pentolinium	C[N+]1(CCCCC[N+]2(C)CCCC2)CCCC1	76.3566
V2B03 L04	L04	10mM	ONC0002316	tosylate	DMSO	510.19	Prestwick Chemical	PRESTW-319	clofilium	CCCCCCC[N+](CC)(CC)CCCCc1ccc(Cl)cc1	77.3256
V2B03 M04	M04	10mM	ONC0002348	Null	DMSO	225.25	Prestwick Chemical	PRESTW-189	6benzylaminopurine	N(Cc1ccccc1)c1ncnc2nc[nH]c12	76.8411
V2B03 N04	N04	10mM	ONC0002327	Null	DMSO	234.26	Prestwick Chemical	PRESTW-32	epirizole	COc1cc(C)nn1-c1nc(C)cc(OC)n1	79.3605
V2B03 O04	O04	10mM	ONC0002359	Null	DMSO	463.56	Prestwick Chemical	PRESTW-1009	pivampicillin	CC(C)(C)C(=O)OCOC(=O)[C@@H]1N2[C@H](SC1(C)C)[C@H](NC(=O)[C@H](N)c1ccccc1)C2=O	80.2326
V2B03 B05	B05	10mM	ONC0002338	2HCl	DMSO	265.23	Prestwick Chemical	PRESTW-331	tremorine	C(C#CCN1CCCC1)N1CCCC1	70.9302
V2B03 C05	C05	10mM	ONC0002295	Null	DMSO	290.45	Prestwick Chemical	PRESTW-411	androsterone	C[C@]12CC[C@H]3[C@@H](CC[C@H]4C[C@H](O)CC[C@]34C)[C@@H]1CCC2=O	65.5523
V2B03 D05	D05	10mM	ONC0002349	maleic_acid	DMSO	489.96	Prestwick Chemical	PRESTW-380	clebopride	COc1cc(N)c(Cl)cc1C(=O)NC1CCN(Cc2ccccc2)CC1	82.3643
V2B03 E05	E05	10mM	ONC0002306	Null	DMSO	308.42	Prestwick Chemical	PRESTW-1267	gestrinone	CC[C@]12C=CC3=C4CCC(=O)C=C4CC[C@H]3[C@@H]1CC[C@@]2(O)C#C	80.5717
V2B03 F05	F05	10mM	ONC0002360	Null	DMSO	491.63	Prestwick Chemical	PRESTW-381	lidoflazine	Cc1cccc(C)c1NC(=O)CN1CCN(CCCC(c2ccc(F)cc2)c2ccc(F)cc2)CC1	112.839
V2B03 G05	G05	10mM	ONC0002317	Null	DMSO	346.47	Prestwick Chemical	PRESTW-432	corticosterone	C[C@]12C[C@H](O)[C@H]3[C@@H](CCC4=CC(=O)CC[C@]34C)[C@@H]1CC[C@@H]2C(=O)CO	76.7442
V2B03 H05	H05	10mM	ONC0002371	Null	DMSO	324.43	Prestwick Chemical	PRESTW-406	sr95639a	C(CN1CCOCC1)Nc1cc2CCCc3ccccc3-c2nn1	88.1783
V2B03 I05	I05	10mM	ONC0002328	Null	DMSO	374.53	Prestwick Chemical	PRESTW-436	digitoxigenin	C[C@]12CC[C@H]3[C@@H](CC[C@@H]4C[C@@H](O)CC[C@]34C)[C@@]1(O)CC[C@@H]2C1=CC(=O)OC1	82.9457
V2B03 J05	J05	10mM	ONC0002372	Null	DMSO	214.2	Prestwick Chemical	PRESTW-469	niridazole	[O-][N+](=O)c1cnc(s1)N1CCNC1=O	81.1531
V2B03 K05	K05	10mM	ONC0002339	maleic_acid	DMSO	330.34	Prestwick Chemical	PRESTW-448	hydroxytacrinemaleaters	Nc1c2C(O)CCCc2nc2ccccc12	82.3643
V2B03 L05	L05	10mM	ONC0002296	HCl	DMSO	331.91	Prestwick Chemical	PRESTW-488	dosulepin	CN(C)CC\C=C1/c2ccccc2CSc2ccccc12	69.4767
V2B03 M05	M05	10mM	ONC0002350	Null	DMSO	205.26	Prestwick Chemical	PRESTW-1012	trapidil	CCN(CC)c1cc(C)nc2ncnn12	68.7016
V2B03 N05	N05	10mM	ONC0002307	HCl	DMSO	271.79	Prestwick Chemical	PRESTW-49	amyleine	CCC(C)(CN(C)C)OC(=O)c1ccccc1	77.7132
V2B03 O05	O05	10mM	ONC0002361	Naphthalene-1,5-disulfonic_acid	DMSO	564.68	Prestwick Chemical	PRESTW-455	mebhydrolin	CN1CCc2c(C1)c1ccccc1n2Cc1ccccc1	82.219
V2B03 B06	B06	10mM	ONC0002318	HCl	DMSO	345.94	Prestwick Chemical	PRESTW-491	metixene	CN1CCCC(CC2c3ccccc3Sc3ccccc23)C1	53.1492
V2B03 C06	C06	10mM	ONC0002297	Null	DMSO	311.35	Princeton BioMolecular Res., Inc	OSSM_012298	madrasin	COc1ccc2c(C)nc(Nc3nc(C)c(C)c(O)n3)nc2c1	81.686
V2B03 D06	D06	10mM	ONC0002329	Null	DMSO	322.36	Prestwick Chemical	PRESTW-504	etifenin	CCc1cccc(CC)c1NC(=O)CN(CC(O)=O)CC(O)=O	55.7655
V2B03 E06	E06	10mM	ONC0002308	Null	DMSO	89.09	Princeton BioMolecular Res., Inc	OSSM_091798	zami633	CCC(=O)NO	45.688
V2B03 F06	F06	10mM	ONC0002340	HBr	DMSO	236.2	Princeton BioMolecular Res., Inc	OSSL_312908	propylhexedrine	CNC(C)CC1CCCCC1	61.8217
V2B03 G06	G06	10mM	ONC0002319	Null	DMSO	224.26	SIA Enamine	Z56755859	nifenalol	CC(C)NCC(O)C=1C=CC(=CC1)[N+](=O)[O-]	49.564
V2B03 H06	H06	10mM	ONC0002351	Null	DMSO	456.53	Princeton BioMolecular Res., Inc	OSSL_897842	jw74	COc1ccc(cc1)-n1c(SCc2nc(no2)-c2ccc(C)cc2)nnc1-c1ccncc1	61.8217
V2B03 I06	I06	10mM	ONC0002330	Null	DMSO	260.38	SIA Enamine	Z46160202	pincainide	CC=1C=CC=C(C)C1NC(=O)CN2CCCCCC2	57.1705
V2B03 J06	J06	10mM	ONC0002362	HCl	DMSO	287.83	Princeton BioMolecular Res., Inc	OSSK_690214	xibenolol	Cc1cccc(OCC(O)CNC(C)(C)C)c1C	46.4147
V2B03 K06	K06	10mM	ONC0002341	Null	DMSO	500.59	SIA Enamine	Z223304562	sb756050	COC=1C=CC(=CC1OC)S(=O)(=O)N2CCCN(CC2)S(=O)(=O)C=3C=CC(OC)=C(OC)C3	63.5659
V2B03 L06	L06	10mM	ONC0002373	HCl	DMSO	446.94	Princeton BioMolecular Res., Inc	OSSK_922544	terciprazine	OC(COC1(CCCCC1)C#C)CN1CCN(CC1)c1cccc(c1)C(F)(F)F	68.7016
V2B03 M06	M06	10mM	ONC0002352	Null	DMSO	272.33	SIA Enamine	Z82177056	zolimidine	CS(=O)(=O)C=1C=CC(=CC1)C2=CN3C=CC=CC3=N2	42.0543
V2B03 N06	N06	10mM	ONC0002374	Null	DMSO	320.39	SIA Enamine	Z27763746	befuraline	O=C(N1CCN(CC=2C=CC=CC2)CC1)C3=CC=4C=CC=CC4O3	64.3411
V2B03 O06	O06	10mM	ONC0002363	Null	DMSO	259.31	SIA Enamine	Z31424455	ilepcimide	O=C(C=CC=1C=CC=2OCOC2C1)N3CCCCC3	63.5174
V2B03 B07	B07	10mM	ONC0002298	Null	DMSO	205.23	SIA Enamine	Z32368088	cinflumide	FC=1C=CC=C(C=CC(=O)NC2CC2)C1	78.8275
V2B03 C07	C07	10mM	ONC0002375	Null	DMSO	301.32	SIA Enamine	Z30272279	bw616u	CNC(=O)C=1C=CC=2C(=O)C=3C=CC=CC3S(=O)(=O)C2C1	76.2112
V2B03 D07	D07	10mM	ONC0002309	Null	DMSO	264.3	SIA Enamine	Z90645000	fk962	CC(=O)N1CCC(CC1)NC(=O)C=2C=CC(F)=CC2	80.7655
V2B03 E07	E07	10mM	ONC0002299	HCl	DMSO	345.79	Microsource Discovery Systems	1504173	fluoxetine hydrochloride	CNCCC(Oc1ccc(cc1)C(F)(F)F)c1ccccc1	68.7984
V2B03 F07	F07	10mM	ONC0002320	Null	DMSO	316.33	SIA Enamine	Z432843176	fluprazine	NC(=O)NCCN1CCN(CC1)C=2C=CC=C(C2)C(F)(F)F	77.4225
V2B03 G07	G07	10mM	ONC0002310	Null	DMSO	1131.28	Microsource Discovery Systems	1504030	escin	C\C=C(\C)C(=O)O[C@@H]1[C@H](OC(C)=O)[C@]2(CO)[C@H](O)C[C@]3(C)C(=CCC4[C@@]5(C)CC[C@H](O[C@@H]6O[C@@H]([C@@H](O[C@@H]7O[C@H](CO)[C@@H](O)[C@H](O)[C@H]7O)[C@H](O)[C@H]6O[C@@H]6O[C@H](CO)[C@@H](O)[C@H](O __ )[C@H]6O)C(O)=O)[C@](C)(CO)C5CC[C@@]34C)C2CC1(C)C	67.5388
V2B03 H07	H07	10mM	ONC0002331	Null	DMSO	364.45	SIA Enamine	Z379486794	pelanserin	O=C1NC=2C=CC=CC2C(=O)N1CCCN3CCN(CC3)C=4C=CC=CC4	57.2674
V2B03 I07	I07	10mM	ONC0002321	HCl	DMSO	264.2	Microsource Discovery Systems	1503954	tulobuterol hydrochloride	CC(C)(C)NCC(O)c1ccccc1Cl	66.8605
V2B03 J07	J07	10mM	ONC0002342	Null	DMSO	369.51	SIA Enamine	Z749259376	adatanserin	O=C(NCCN1CCN(CC1)C=2N=CC=CN2)C3(CC4CC5CC(C4)C3)C5	65.3585
V2B03 K07	K07	10mM	ONC0002332	Null	DMSO	374.91	Microsource Discovery Systems	1503921	cyproterone	CC(=O)[C@@]1(O)CCC2C3C=C(Cl)C4=CC(=O)[C@@H]5CC5[C@]4(C)C3CC[C@]12C	91.8605
V2B03 L07	L07	10mM	ONC0002353	Null	DMSO	333.77	SIA Enamine	Z224216672	meglitinide	COC=1C=CC(Cl)=CC1C(=O)NCCC=2C=CC(=CC2)C(=O)O	70.1066
V2B03 M07	M07	10mM	ONC0002343	HCl	DMSO	390.83	Microsource Discovery Systems	1503870	valganciclovir hydrochloride	CC(C)[C@H](N)C(=O)OCC(CO)OCn1cnc2c1nc(N)[nH]c2=O	62.064
V2B03 N07	N07	10mM	ONC0002364	Null	DMSO	245.33	SIA Enamine	Z203043368	xilobam	CN1CCCC1=NC(=O)NC=2C(C)=CC=CC2C	78.2946
V2B03 O07	O07	10mM	ONC0002354	Null	DMSO	627.83	Microsource Discovery Systems	1503863	bemotrizinol	CCCCC(CC)COc1ccc(c(O)c1)-c1nc(nc(n1)-c1ccc(OCC(CC)CCCC)cc1O)-c1ccc(OC)cc1	72.2384
V2B03 B08	B08	10mM	ONC0002365	Null	DMSO	410.51	Microsource Discovery Systems	1503804	colforsin	CC(=O)O[C@H]1[C@@H](O)C2C(C)(C)CC[C@H](O)[C@]2(C)[C@@]2(O)C(=O)C[C@@](C)(O[C@]12C)C=C	68.1686
V2B03 C08	C08	10mM	ONC0003433	Null	DMSO	494.54	Axon Medchem BV	1427	diflorasone diacetate	C[C@H]1CC2C3C[C@H](F)C4=CC(=O)C=C[C@]4(C)[C@@]3(F)[C@@H](O)C[C@]2(C)[C@@]1(OC(C)=O)C(=O)COC(C)=O	66.7151
V2B03 D08	D08	10mM	ONC0002376	Null	DMSO	381.38	Microsource Discovery Systems	1503678	celecoxib	Cc1ccc(cc1)-c1cc(nn1-c1ccc(cc1)S(N)(=O)=O)C(F)(F)F	59.9322
V2B03 E08	E08	10mM	ONC0003444	(2R,3R)-tartaric_acid/0.5H2O	DMSO	489.52	Axon Medchem BV	1510	abt 239 tartrate	C[C@@H]1CCCN1CCc1cc2cc(ccc2o1)-c1ccc(cc1)C#N	49.564
V2B03 F08	F08	10mM	ONC0003510	2HCl	DMSO	499.49	Vitas M Chemical Limited	STL147112	oxatomide	O=c1[nH]c2ccccc2n1CCCN1CCN(CC1)C(c1ccccc1)c1ccccc1	63.6628
V2B03 G08	G08	10mM	ONC0003455	Null	DMSO	504.37	Axon Medchem BV	1574	am630 iodopravadoline	COc1ccc(cc1)C(=O)c1c(C)n(CCN2CCOCC2)c2cc(I)ccc12	49.3217
V2B03 H08	H08	10mM	ONC0003434	Null	DMSO	491.68	Axon Medchem BV	1950	bardoxolone rta 401	0	58.7209
V2B03 I08	I08	10mM	ONC0003466	0.5sulfuric_acid	DMSO	324.13	Axon Medchem BV	1750	iobenguane	NC(=N)NCc1cccc(I)c1	63.2752
V2B03 J08	J08	10mM	ONC0003445	H2O	DMSO	434.67	Axon Medchem BV	2516	tacalcitol	CC(C)[C@H](O)CC[C@@H](C)[C@H]1CC[C@@H]2[C@]1(C)CCC\C2=C/C=C1/C[C@@H](O)C[C@H](O)C1=C	80.2326
V2B03 K08	K08	10mM	ONC0003477	Null	DMSO	224.28	Axon Medchem BV	1788	s 18986	O=S1(=O)N[C@H]2CCCN2c2ccccc12	56.0078
V2B03 L08	L08	10mM	ONC0003456	HCl	DMSO	280.84	Microsource Discovery Systems	1500614	xylometazoline hydrochloride	Cc1cc(cc(C)c1CC1=NCCN1)C(C)(C)C	64.5833
V2B03 M08	M08	10mM	ONC0003488	Null	DMSO	202.21	Axon Medchem BV	1941	tolimidone mlr 1023	Cc1cccc(Oc2cnc(=O)[nH]c2)c1	59.0116
V2B03 N08	N08	10mM	ONC0003467	HCl	DMSO	433.98	Vitas M Chemical Limited	STK301594	drotaverine	CCOc1ccc(\C=C2\NCCc3cc(OCC)c(OCC)cc23)cc1OCC	71.5116
V2B03 O08	O08	10mM	ONC0003499	Null	DMSO	221.21	Vitas M Chemical Limited	STK801800	nacetyldglucosamine	CC(=O)N[C@@H](C=O)[C@@H](O)[C@H](O)[C@H](O)CO	64.5833
V2B03 B09	B09	10mM	ONC0003478	Null	DMSO	274.3	Vitas M Chemical Limited	STK034479	phenylbenzimidazolesulfonicacid	OS(=O)(=O)c1ccc2[nH]c(nc2c1)-c1ccccc1	71.7054
V2B03 C09	C09	10mM	ONC0003435	HI	DMSO	374.27	Vitas M Chemical Limited	STK801894	sophocarpine	O=C1C=CC[C@@H]2[C@H]3CCCN4CCC[C@@H](CN12)[C@@H]34	68.5562
V2B03 D09	D09	10mM	ONC0003489	Null	DMSO	935.01	Vitas M Chemical Limited	STK568251	tpps4	OS(=O)(=O)c1ccc(cc1)-c1c2ccc(n2)c(-c2ccc(cc2)S(O)(=O)=O)c2ccc([nH]2)c(-c2ccc(cc2)S(O)(=O)=O)c2ccc(n2)c(-c2ccc(cc2)S(O)(=O)=O)c2ccc1[nH]2	90.843
V2B03 E09	E09	10mM	ONC0003446	oxalic_acid	DMSO	549.61	Vitas M Chemical Limited	STK210707	fenoverine	O=C(CN1CCN(Cc2ccc3OCOc3c2)CC1)N1c2ccccc2Sc2ccccc12	80.3295
V2B03 F09	F09	10mM	ONC0003500	Null	DMSO	416.39	Vitas M Chemical Limited	STL146384	kakonein	OCC1OC(C(O)C(O)C1O)c1c(O)ccc2c1occ(-c1ccc(O)cc1)c2=O	67.5388
V2B03 G09	G09	10mM	ONC0003457	Null	DMSO	236.28	Vitas M Chemical Limited	STK868787	isbufylline	CC(C)Cn1cnc2n(C)c(=O)n(C)c(=O)c12	84.2539
V2B03 H09	H09	10mM	ONC0003511	Null	DMSO	104.11	Vitas M Chemical Limited	STL377875	betahydroxybutyrate	CC(O)CC(O)=O	60.8043
V2B03 I09	I09	10mM	ONC0003468	Null	DMSO	831.98	Enzo Life Sciences BVBA	AC3111	eptifibatide	NC(=N)NCCCCC1NC(=O)CCSSCC(NC(=O)C2CCCN2C(=O)C(Cc2c[nH]c3ccccc23)NC(=O)C(CC(O)=O)NC(=O)CNC1=O)C(N)=O	84.4477
V2B03 J09	J09	10mM	ONC0003512	Null	DMSO	404.51	Enzo Life Sciences BVBA	NP306	strophantidin	C[C@]12CCC3C(CC[C@]4(O)C[C@@H](O)CC[C@]34C=O)[C@@]1(O)CCC2C1=CC(=O)OC1	60.9496
V2B03 K09	K09	10mM	ONC0003479	methanesulfonic_acid	DMSO	512.47	Enzo Life Sciences BVBA	AC2304	trovafloxacin mesylate	N[C@H]1[C@@H]2CN(C[C@H]12)c1nc2n(cc(C(O)=O)c(=O)c2cc1F)-c1ccc(F)cc1F	65.9399
V2B03 L09	L09	10mM	ONC0003436	Null	DMSO	466.59	Enzo Life Sciences BVBA	NA116	sdz201 106	OC(COc1cccc2[nH]c(cc12)C#N)CN1CCN(CC1)C(c1ccccc1)c1ccccc1	52.0349
V2B03 M09	M09	10mM	ONC0003490	Null	DMSO	685.91	Enzo Life Sciences BVBA	260-085	pepstatin a	CC(C)C[C@H](NC(=O)[C@H](C)NC(=O)C[C@H](O)[C@H](CC(C)C)NC(=O)[C@@H](NC(=O)[C@@H](NC(=O)CC(C)C)C(C)C)C(C)C)[C@@H](O)CC(O)=O	59.7384
V2B03 N09	N09	10mM	ONC0003447	Null	DMSO	246.31	Enzo Life Sciences BVBA	GR207	diindolylmethane	C(c1c[nH]c2ccccc12)c1c[nH]c2ccccc12	68.2171
V2B03 O09	O09	10mM	ONC0003501	Null	DMSO	253.32	Enzo Life Sciences BVBA	PI113	thiorphan	OC(=O)CNC(=O)C(CS)Cc1ccccc1	71.5116
V2B03 B10	B10	10mM	ONC0003458	Null	DMSO	504.46	Enzo Life Sciences BVBA	EI226	hypericin	Cc1cc(O)c2c3c1c1c(C)cc(O)c4c1c1c3c3c(c(O)cc(O)c3c2=O)c2c(O)cc(O)c(c12)c4=O	66.5213
V2B03 C10	C10	10mM	ONC0003437	Null	DMSO	318.38	Enzo Life Sciences BVBA	RA101	ly 171883	CCCc1c(OCCCCc2nnn[nH]2)ccc(C(C)=O)c1O	65.1647
V2B03 D10	D10	10mM	ONC0003469	Null	DMSO	451.62	Enzo Life Sciences BVBA	DL219	cabergoline	CCNC(=O)N(CCCN(C)C)C(=O)[C@@H]1C[C@H]2[C@@H](Cc3c[nH]c4cccc2c34)N(CC=C)C1	67.8295
V2B03 E10	E10	10mM	ONC0003448	HCl	DMSO	173.6	Enzo Life Sciences BVBA	NP322	trigonellinehcl	C[n+]1cccc(c1)C(O)=O	47.4806
V2B03 F10	F10	10mM	ONC0003480	Null	DMSO	391.52	Enzo Life Sciences BVBA	270-501	fk866	O=C(NCCCCC1CCN(CC1)C(=O)c1ccccc1)\C=C\c1cccnc1	50.5814
V2B03 G10	G10	10mM	ONC0003459	Null	DMSO	432.47	Enzo Life Sciences BVBA	NO109	salvinorin a	COC(=O)[C@@H]1C[C@H](OC(C)=O)C(=O)[C@H]2[C@@]1(C)CC[C@H]1C(=O)O[C@@H](C[C@]21C)c1ccoc1	35.3682
V2B03 H10	H10	10mM	ONC0003491	Null	DMSO	324.47	Enzo Life Sciences BVBA	AC3120	etonogestrel	CCC12CC(=C)C3C(CCC4=CC(=O)CCC34)C1CC[C@@]2(O)C#C	53.4884
V2B03 I10	I10	10mM	ONC0003470	Null	DMSO	441.55	Enzo Life Sciences BVBA	GR210	troglitazone	Cc1c(C)c2OC(C)(COc3ccc(CC4SC(=O)NC4=O)cc3)CCc2c(C)c1O	96.7054
V2B03 J10	J10	10mM	ONC0003502	Null	DMSO	454.49	MedChemExpress	HY-70075	ccg63808	N#C/C(C1=NC2=CC=CC=C2S1)=C\C3=C(N=C4C(C)=CC=CN4C3=O)OC5=CC=C(C=C5)F	42.4419
V2B03 K10	K10	10mM	ONC0003481	Null	DMSO	570.65	Enzo Life Sciences BVBA	EI370	pkc412 midostaurin	CO[C@@H]1[C@@H](C[C@H]2O[C@]1(C)n1c3ccccc3c3c4CNC(=O)c4c4c5ccccc5n2c4c13)N(C)C(=O)c1ccccc1	56.4438
V2B03 L10	L10	10mM	ONC0003513	Null	DMSO	331.28	Enzo Life Sciences BVBA	AC1544	noasa	CC(=O)Oc1ccccc1C(=O)Oc1cccc(CO[N+]([O-])=O)c1	61.8217
V2B03 M10	M10	10mM	ONC0003492	acetic_acid	DMSO	1329.49	Enzo Life Sciences BVBA	DL282	goserelin acetate	CC(C)C[C@H](NC(=O)[C@@H](COC(C)(C)C)NC(=O)[C@H](Cc1ccc(O)cc1)NC(=O)[C@H](CO)NC(=O)[C@H](Cc1c[nH]c2ccccc12)NC(=O)[C@H](Cc1c[nH]cn1)NC(=O)[C@@H]1CCC(=O)N1)C(=O)N[C@@H](CCCNC(N)=N)C(=O)N1CCC[C@H]1C(=O)NN __ C(N)=O	67.4903
V2B03 N10	N10	10mM	ONC0003514	2H2O	DMSO	535.76	Enzo Life Sciences BVBA	AC2330	tauroursodeoxy cholic acid dihydrate	C[C@H](CCC(=O)NCCS(O)(=O)=O)[C@H]1CC[C@H]2[C@@H]3[C@@H](O)C[C@@H]4C[C@H](O)CC[C@]4(C)[C@H]3CC[C@]12C	70.9787
V2B03 O10	O10	10mM	ONC0003503	HCl	DMSO	181.62	Enzo Life Sciences BVBA	AC3187	methyl aminolevulinatehcl	COC(=O)CCC(=O)CN	72.093
V2B03 B11	B11	10mM	ONC0003438	maleic_acid	DMSO	454.53	Enzo Life Sciences BVBA	AC1560	lisuride maleate	CCN(CC)C(=O)N[C@@H]1CN(C)[C@@H]2Cc3c[nH]c4cccc(C2=C1)c34	78.1977
V2B03 C11	C11	10mM	ONC0003515	Null	DMSO	200.32	Enzo Life Sciences BVBA	BL137	dodecanoic acid	CCCCCCCCCCCC(O)=O	63.6143
V2B03 D11	D11	10mM	ONC0003449	Null	DMSO	136.2	Enzo Life Sciences BVBA	RD123	tetramethylpyrazine	Cc1nc(C)c(C)nc1C	70.8333
V2B03 E11	E11	10mM	ONC0003439	Null	DMSO	515.72	Enzo Life Sciences BVBA	BL056	taurocholic acid	C[C@H](CCC(=O)NCCS(O)(=O)=O)[C@H]1CC[C@H]2[C@@H]3[C@H](O)C[C@@H]4C[C@H](O)CC[C@]4(C)[C@H]3C[C@H](O)[C@]12C	70.155
V2B03 F11	F11	10mM	ONC0003460	Null	DMSO	316.44	Enzo Life Sciences BVBA	NP418	cafestol	C[C@@]12CCc3occc3[C@H]1CC[C@@]13C[C@@H](CC[C@@H]21)[C@@](O)(CO)C3	77.5678
V2B03 G11	G11	10mM	ONC0003450	Null	DMSO	390.36	Enzo Life Sciences BVBA	AC3239	regadenoson	CNC(=O)c1cnn(c1)-c1nc(N)c2ncn([C@@H]3O[C@H](CO)C(O)C3O)c2n1	65.1163
V2B03 H11	H11	10mM	ONC0003471	Null	DMSO	442.73	Enzo Life Sciences BVBA	NP030	betulin	CC(=C)[C@@H]1CC[C@]2(CO)CC[C@]3(C)[C@H](CC[C@@H]4[C@@]5(C)CC[C@H](O)C(C)(C)[C@@H]5CC[C@@]34C)[C@@H]12	84.1085
V2B03 I11	I11	10mM	ONC0003461	HCl	DMSO	337.29	Enzo Life Sciences BVBA	AC2340	chlorcyclizine hydrochloride	CN1CCN(CC1)C(c1ccccc1)c1ccc(Cl)cc1	53.5853
V2B03 J11	J11	10mM	ONC0003482	Null	DMSO	288.5	Enzo Life Sciences BVBA	GR236	tetradecylthioacetic acid	CCCCCCCCCCCCCCSCC(O)=O	58.4787
V2B03 K11	K11	10mM	ONC0003472	Null	DMSO	174.2	Enzo Life Sciences BVBA	AC1565	ltheanine	CCNC(=O)CCC(N)C(O)=O	73.9826
V2B03 L11	L11	10mM	ONC0003493	Null	DMSO	221.3	Enzo Life Sciences BVBA	EI375	ibuproxam	CC(C)Cc1ccc(cc1)C(C)C(=O)NO	73.6434
V2B03 M11	M11	10mM	ONC0003483	Null	DMSO	173.21	Enzo Life Sciences BVBA	S112	swainsonine	O[C@@H]1CN2CCC[C@@H](O)[C@@H]2[C@@H]1O	71.9961
V2B03 N11	N11	10mM	ONC0003504	acetic_acid	DMSO	1371.53	Enzo Life Sciences BVBA	DL310	triptorelin acetate	CC(C)C[C@H](NC(=O)[C@@H](Cc1c[nH]c2ccccc12)NC(=O)[C@H](Cc1ccc(O)cc1)NC(=O)[C@H](CO)NC(=O)[C@H](Cc1c[nH]c2ccccc12)NC(=O)[C@H](Cc1c[nH]cn1)NC(=O)[C@@H]1CCC(=O)N1)C(=O)N[C@@H](CCCNC(N)=N)C(=O)N1CCC[C@H]1 __ C(=O)NCC(N)=O	68.1202
V2B03 O11	O11	10mM	ONC0003494	Null	DMSO	531.61	Enzo Life Sciences BVBA	NP435	harringtonine	COC(=O)C[C@@](O)(CCC(C)(C)O)C(=O)O[C@H]1[C@@H]2c3cc4OCOc4cc3CCN3CCC[C@]23C=C1OC	81.4438
V2B03 B12	B12	10mM	ONC0003505	HCl/2H2O	DMSO	244.73	Enzo Life Sciences BVBA	NP073	desoxypeganine	C1CN2Cc3ccccc3N=C2C1	51.6957
V2B03 C12	C12	10mM	ONC0003440	Null	DMSO	365.56	Enzo Life Sciences BVBA	EL131	linoleoyl gaba	CCCCC\C=C/C\C=C/CCCCCCCC(=O)NCCCC(O)=O	70.9302
V2B03 D12	D12	10mM	ONC0003516	Null	DMSO	1085.17	Enzo Life Sciences BVBA	GR305	plicamycin mithramycin	CO[C@H](C(=O)[C@@H](O)[C@@H](C)O)[C@@H]1Cc2cc3cc(O[C@H]4C[C@@H](O[C@H]5C[C@@H](O)[C@H](O)[C@@H](C)O5)[C@@H](O)[C@@H](C)O4)c(C)c(O)c3c(O)c2C(=O)[C@H]1O[C@H]1C[C@@H](O[C@H]2C[C@@H](O[C@H]3C[C@](C)(O)[C@ __ H](O)[C@@H](C)O3)[C@H](O)[C@@H](C)O2)[C@H](O)[C@@H](C)O1	50.9205
V2B03 E12	E12	10mM	ONC0003451	Null	DMSO	315.68	Enzo Life Sciences BVBA	DL535	efavirenz	FC(F)(F)[C@]1(OC(=O)Nc2ccc(Cl)cc12)C#CC1CC1	90.0678
V2B03 F12	F12	10mM	ONC0003517	Null	DMSO	248.24	Enzo Life Sciences BVBA	NP467	tryptanthrin	O=C1c2ccccc2-n2c1nc1ccccc1c2=O	43.2655
V2B03 G12	G12	10mM	ONC0003462	Null	DMSO	340.59	Enzo Life Sciences BVBA	BL147	docosanoic acid	CCCCCCCCCCCCCCCCCCCCCC(O)=O	69.2345
V2B03 H12	H12	10mM	ONC0003441	Null	DMSO	294.4	Enzo Life Sciences BVBA	NP088	eburnamonine	CC[C@@]12CCCN3CCc4c([C@H]13)n(C(=O)C2)c1ccccc41	44.2829
V2B03 I12	I12	10mM	ONC0003473	methanesulfonic_acid	DMSO	766.97	Enzo Life Sciences BVBA	AC3247	saquinavir mesylate	CC(C)(C)NC(=O)[C@@H]1CC2CCCCC2CN1C[C@@H](O)[C@H](Cc1ccccc1)NC(=O)[C@H](CC(N)=O)NC(=O)c1ccc2ccccc2n1	64.6318
V2B03 J12	J12	10mM	ONC0003452	Null	DMSO	299.33	Enzo Life Sciences BVBA	KC131	pco 400	CC1(C)Oc2ccc(cc2[C@@H](OC2=CC(=O)CC2)[C@@H]1O)C#N	40.3101
V2B03 K12	K12	10mM	ONC0003484	Null	DMSO	348.45	Enzo Life Sciences BVBA	AC3005	acrivastine	Cc1ccc(cc1)C(=C/CN1CCCC1)\c1cccc(\C=C\C(O)=O)n1	49.5155
V2B03 L12	L12	10mM	ONC0003463	2methanesulfonic_acid	DMSO	472.55	Enzo Life Sciences BVBA	ENZ-52253	hydroxystilbamidine	NC(=N)c1ccc(cc1)\C=C\c1ccc(cc1O)C(N)=N	43.6047
V2B03 M12	M12	10mM	ONC0003495	sulfuric_acid	DMSO	228.27	Enzo Life Sciences BVBA	AC162	agmatine sulfate	NCCCCNC(N)=N	64.2926
V2B03 N12	N12	10mM	ONC0003474	methanesulfonic_acid	DMSO	663.91	Enzo Life Sciences BVBA	DL566	nelfinavir mesylate	Cc1c(O)cccc1C(=O)N[C@@H](CSc1ccccc1)[C@H](O)CN1C[C@H]2CCCC[C@H]2C[C@H]1C(=O)NC(C)(C)C	57.6066
V2B03 O12	O12	10mM	ONC0003506	2Na+	DMSO	589.28	Enzo Life Sciences BVBA	AC1524	estramustine phosphatena	C[C@]12CC[C@H]3[C@@H](CCc4cc(OC(=O)N(CCCl)CCCl)ccc34)[C@@H]1CC[C@@H]2OP(O)(O)=O	76.0659
V2B03 B13	B13	10mM	ONC0003485	Null	DMSO	338.49	Enzo Life Sciences BVBA	CC101	aphidicolin	C[C@@]1(CO)[C@H](O)CC[C@@]2(C)[C@H]1CC[C@H]1C[C@@H]3C[C@]21CC[C@]3(O)CO	62.3547
V2B03 C13	C13	10mM	ONC0003442	Null	DMSO	301.52	Enzo Life Sciences BVBA	SL125	dihydrosphingosine derythro	CCCCCCCCCCCCCCC[C@@H](O)[C@@H](N)CO	75.6783
V2B03 D13	D13	10mM	ONC0003496	Null	DMSO	250.3	Enzo Life Sciences BVBA	550-527	lacosamide	COC[C@@H](NC(C)=O)C(=O)NCc1ccccc1	80.5233
V2B03 E13	E13	10mM	ONC0003453	Na+	DMSO	719.77	Enzo Life Sciences BVBA	NP526	rifamycin sv sodium salt	CO[C@H]1C=CO[C@@]2(C)Oc3c(C2=O)c2c(O)cc(NC(=O)\C(C)=C/C=C\[C@@H](C)[C@@H](O)[C@@H](C)[C@H](O)[C@H](C)[C@H]([C@H]1C)C(=O)OC)c(O)c2c(O)c3C	53.3915
V2B03 F13	F13	10mM	ONC0003507	HCl	DMSO	330.82	Enzo Life Sciences BVBA	AC3010	alosetronhcl	Cc1[nH]cnc1CN1CCc2c(C1=O)c1ccccc1n2C	73.4012
V2B03 G13	G13	10mM	ONC0003464	Null	DMSO	346.38	Enzo Life Sciences BVBA	NP113	gibberellic acid	C[C@@]12[C@H]3[C@H](C(O)=O)[C@@]45CC(=C)[C@@](O)(C4)CC[C@H]5[C@]3(OC1=O)C=C[C@@H]2O	70.4942
V2B03 H13	H13	10mM	ONC0003518	HCl	DMSO	536.9	Enzo Life Sciences BVBA	AC2004	halofantrinehcl	CCCCN(CCCC)CCC(O)c1cc2c(Cl)cc(Cl)cc2c2cc(ccc12)C(F)(F)F	46.1725
V2B03 I13	I13	10mM	ONC0003475	Na+	DMSO	210.25	Enzo Life Sciences BVBA	KC141	5hydroxydecanoate sodium salt	CCCCCC(O)CCCC(O)=O	72.9651
V2B03 J13	J13	10mM	ONC0003519	Null	DMSO	321.34	MedChemExpress	HY-10857	vipadenant	NC1=NC2=C(N=NN2CC3=CC=C(N)C(C)=C3)C(C4=CC=CO4)=N1	66.7636
V2B03 K13	K13	10mM	ONC0003486	Null	DMSO	250.3	Enzo Life Sciences BVBA	FR105	trolox	Cc1c(C)c2OC(C)(CCc2c(C)c1O)C(O)=O	64.7771
V2B03 L13	L13	10mM	ONC0003443	Null	DMSO	338.41	Enzo Life Sciences BVBA	430-124	licochalcone a	COc1cc(O)c(cc1C=CC(=O)c1ccc(O)cc1)C(C)(C)C=C	81.4438
V2B03 M13	M13	10mM	ONC0003497	Null	DMSO	302.37	Enzo Life Sciences BVBA	EI101	nordihydroguaiaretic acid	CC(Cc1ccc(O)c(O)c1)C(C)Cc1ccc(O)c(O)c1	60.1744
V2B03 N13	N13	10mM	ONC0003454	Null	DMSO	613.81	Enzo Life Sciences BVBA	AC2017	indinavir	CC(C)(C)NC(=O)[C@@H]1CN(Cc2cccnc2)CCN1C[C@@H](O)C[C@@H](Cc1ccccc1)C(=O)N[C@@H]1[C@H](O)Cc2ccccc12	88.3721
V2B03 O13	O13	10mM	ONC0003508	Null	DMSO	442.52	MedChemExpress	HY-18595	bi 224436	CC1=C([C@@H](C(O)=O)OC(C)(C)C)[C@@]([C@@]2=CC=C3C4=C2N=CC=C4CCO3)=C5C(C=CC=C5)=N1	66.4729
V2B03 B14	B14	10mM	ONC0003465	Null	DMSO	317.52	Enzo Life Sciences BVBA	SL150	phytosphingosine	CCCCCCCCCCCCCC[C@@H](O)[C@@H](O)[C@@H](N)CO	45.4942
V2B03 C14	C14	10mM	ONC0001057	2HCl	DMSO	474.45	Bio-Techne	1808	e4031	CC1=CC=CC(CCN2CCC(CC2)C(=O)C2=CC=C(NS(C)(=O)=O)C=C2)=N1	46.9477
V2B03 D14	D14	10mM	ONC0003476	Null	DMSO	164.16	Enzo Life Sciences BVBA	AC1512	2deoxyglucose	OC[C@H]1O[C@H](O)C[C@@H](O)[C@@H]1O	78.3915
V2B03 E14	E14	10mM	ONC0001068	HCl	DMSO	351.83	Bio-Techne	2154	zd2079	O[C@@H](CNCCOC1=CC=C(CC(O)=O)C=C1)C1=CC=CC=C1	36.5795
V2B03 F14	F14	10mM	ONC0003487	Null	DMSO	342.3	Enzo Life Sciences BVBA	AC1507	trehalose	OC[C@H]1O[C@H](O[C@H]2O[C@H](CO)[C@@H](O)[C@H](O)[C@H]2O)[C@H](O)[C@@H](O)[C@@H]1O	42.5872
V2B03 G14	G14	10mM	ONC0001079	Null	DMSO	294.39	Bio-Techne	2156	embelin	OC=1C(=O)C(CCCCCCCCCCC)=C(C(=O)C1)O	49.4671
V2B03 H14	H14	10mM	ONC0003498	HCl	DMSO	437.96	Enzo Life Sciences BVBA	AC1367	amperozidehcl	CCNC(=O)N1CCN(CCCC(c2ccc(F)cc2)c2ccc(F)cc2)CC1	32.9457
V2B03 I14	I14	10mM	ONC0001090	Null	DMSO	474.34	MedChemExpress	HY-15770	tr14035	COC1=C(C2=CC=C(C[C@@H](C(O)=O)NC(C3=C(Cl)C=CC=C3Cl)=O)C=C2)C(OC)=CC=C1	78.1492
V2B03 J14	J14	10mM	ONC0003509	Null	DMSO	229.3	Enzo Life Sciences BVBA	FR111	lergothioneine	C[N+](C)(C)[C@@H](Cc1c[nH]c(=S)[nH]1)C(O)=O	51.7442
V2B03 K14	K14	10mM	ONC0001101	Null	DMSO	414.55	MedChemExpress	HY-14799	palovarotene	O=C(O)C1=CC=C(/C=C/C2=C(CN3N=CC=C3)C=C4C(C)(C)CCC(C)(C)C4=C2)C=C1	51.3566
V2B03 L14	L14	10mM	ONC0003520	Null	DMSO	475.59	Enzo Life Sciences BVBA	AC116	fluspirilene	Fc1ccc(cc1)C(CCCN1CCC2(CC1)N(CNC2=O)c1ccccc1)c1ccc(F)cc1	48.062
V2B03 M14	M14	10mM	ONC0001112	Null	DMSO	494.51	MedChemExpress	HY-10443	balapiravir	O=C1N=C(N)C=CN1[C@@H]2O[C@](N=[N+]=[N-])(COC(C(C)C)=O)[C@@H](OC(C(C)C)=O)[C@H]2OC(C(C)C)=O	67.0058
V2B03 N14	N14	10mM	ONC0001134	Null	DMSO	437.54	MedChemExpress	HY-15955	cpi360	CC(N1)=CC(OC)=C(CNC(C2=C(C)N([C@H](C)C3CCOCC3)C4=CC=CC=C24)=O)C1=O	70.688
V2B03 O14	O14	10mM	ONC0001123	benzenesulfonic_acid	DMSO	597.5	MedChemExpress	HY-14867A	remimazolam benzenesulfonate	BrC1=CC=C2C(C(C3=CC=CC=N3)=N[C@@H](CCC(OC)=O)C4=NC=C(C)N42)=C1	82.8488
V2B03 B15	B15	10mM	ONC0001058	Na+	DMSO	405.36	MedChemExpress	HY-17507A	pantoprazole sodium	O=S(C1=NC2=CC=C(OC(F)F)C=C2[N-]1)CC3=NC=CC(OC)=C3OC	66.0368
V2B03 C15	C15	10mM	ONC0001135	Null	DMSO	372.38	MedChemExpress	HY-16114	bnc105	COC1=CC(C(C2=C(C)OC3=C(O)C(OC)=CC=C23)=O)=CC(OC)=C1OC	66.376
V2B03 D15	D15	10mM	ONC0001069	methanesulfonic_acid/H2O	DMSO	540.54	MedChemExpress	HY-17460A	garenoxacin mesylate hydrate	O=C(C1=CN(C2CC2)C3=C(C=CC(C4=CC5=C([C@@H](C)NC5)C=C4)=C3OC(F)F)C1=O)O	70.5426
V2B03 E15	E15	10mM	ONC0001059	Null	DMSO	526.69	MedChemExpress	HY-13470	gsk126	O=C(C1=CC(C2=CC=C(N3CCNCC3)N=C2)=CC4=C1C(C)=CN4[C@@H](C)CC)NCC5=C(C)C=C(C)NC5=O	55.5233
V2B03 F15	F15	10mM	ONC0001080	Null	DMSO	334.3	MedChemExpress	HY-12875	bqu57	NC1=C(C#N)C(C(C(C)=NN2C)=C2O1)C3=CC=C(C(F)(F)F)C=C3	74.2733
V2B03 G15	G15	10mM	ONC0001070	Null	DMSO	563.66	MedChemExpress	HY-50879	elacridar	O=C1C2=CC=CC(C(NC(C=C3)=CC=C3CCN4CC(C=C(C(OC)=C5)OC)=C5CC4)=O)=C2NC6=C1C=CC=C6OC	58.7209
V2B03 H15	H15	10mM	ONC0001091	Null	DMSO	389.34	MedChemExpress	HY-18102	glpg0492	N#CC1=CC=C(N(C(N(C)[C@]2(CO)C3=CC=CC=C3)=O)C2=O)C=C1C(F)(F)F	63.4205
V2B03 I15	I15	10mM	ONC0001081	Null	DMSO	296.37	MedChemExpress	HY-N0174	cryptotanshinone	O=C(C1=C2C=CC3=C1CCCC3(C)C)C(C4=C2OC[C@@H]4C)=O	49.6609
V2B03 J15	J15	10mM	ONC0001102	Null	DMSO	451.53	MedChemExpress	HY-12659	lx7101	NCC1(C(NC2=CC(OC(N(C)C)=O)=CC=C2)=O)CCN(C3=C4C(NC=C4C)=NC=N3)CC1	57.9457
V2B03 K15	K15	10mM	ONC0001092	Null	DMSO	300.4	MedChemExpress	HY-13763	testolactone	O=C1CC[C@]2([H])[C@@](CC[C@]3([H])[C@@]4(C)C=CC(C=C4CC[C@]32[H])=O)(C)O1	64.1473
V2B03 L15	L15	10mM	ONC0001113	Null	DMSO	365.82	MedChemExpress	HY-12863	cpi0610	O=C(N)C[C@@H]1N=C(C2=CC=C(Cl)C=C2)C3=CC=CC=C3C4=C1ON=C4C	62.2093
V2B03 M15	M15	10mM	ONC0001103	Null	DMSO	444.32	MedChemExpress	HY-13304	ly2874455	ClC1=CN=CC(Cl)=C1[C@@H](C)OC2=CC=C(NN=C3/C=C/C4=CN(CCO)N=C4)C3=C2	68.7016
V2B03 N15	N15	10mM	ONC0001124	HCl	DMSO	513.13	MedChemExpress	HY-12344A	unc2025 hydrochloride	CN1CCN(CC2=CC=C(C3=CN([C@@H]4CC[C@@H](O)CC4)C5=NC(NCCCC)=NC=C53)C=C2)CC1	69.3314
V2B03 O15	O15	10mM	ONC0001114	Null	DMSO	471.54	MedChemExpress	HY-13299	mk8033	O=S(NCC1=CC=CC=N1)(CC2=CC=C3C(C(C4=CC(C5=CN(N=C5)C)=CN=C4C=C3)=O)=C2)=O	67.345
V2B03 B16	B16	10mM	ONC0001125	Null	DMSO	479.6	MedChemExpress	HY-11027	mk0773	O=C([C@H]1CC[C@]2([H])[C@]1(C)CC[C@]3([H])[C@@]4(C)C=C(F)C(N(C)[C@]4([H])CC[C@]32[H])=O)NCC5=NC6=CC=CN=C6N5	62.1124
V2B03 C16	C16	10mM	ONC0001060	Null	DMSO	472.71	MedChemExpress	HY-N0280	corosolic acid	O[C@H]1[C@H](O)C(C)(C)[C@@](CC[C@]2(C)[C@]3([H])CC=C4[C@@]2(C)CC[C@]5(C(O)=O)[C@@]4([H])[C@@H](C)[C@H](C)CC5)([H])[C@]3(C)C1	51.5504
V2B03 D16	D16	10mM	ONC0001136	Null	DMSO	361.78	MedChemExpress	HY-B2013	fenoxaproppethyl	C[C@@H](OC1=CC=C(OC2=NC3=CC=C(Cl)C=C3O2)C=C1)C(OCC)=O	62.1609
V2B03 E16	E16	10mM	ONC0001071	Null	DMSO	519.69	MedChemExpress	HY-10237	boceprevir	O=C(N1[C@@H]([C@@]2([H])C(C)([C@]2(C1)[H])C)C(NC(C(C(N)=O)=O)CC3CCC3)=O)[C@@H](NC(NC(C)(C)C)=O)C(C)(C)C	43.7984
V2B03 F16	F16	10mM	ONC0001137	Null	DMSO	364.49	MedChemExpress	HY-18632	gsk2879552	O=C(O)C1=CC=C(CN2CCC(CN[C@H]3[C@H](C4=CC=CC=C4)C3)CC2)C=C1	48.2074
V2B03 G16	G16	10mM	ONC0001082	Null	DMSO	591.52	MedChemExpress	HY-50937	st 2825	O=C(N([C@H]1C(N)=O)[C@@](SCC1)([H])C2)[C@]2(CCC3)N3C(CC4=CC=C(C=C4)NC(COC(C(Cl)=C5)=CC=C5Cl)=O)=O	47.4322
V2B03 H16	H16	10mM	ONC0001061	Null	DMSO	319.32	MedChemExpress	HY-19566	nqdi1	O=C(C1=C2C3=C(NC1=O)C=CC=C3C(C4=C2C=CC=C4)=O)OCC	43.7016
V2B03 I16	I16	10mM	ONC0001093	2Na+	DMSO	428.4	MedChemExpress	HY-B1175	ticarcillin disodium	O=C([C@@H](C(C)(C)S[C@]1([H])[C@@H]2NC(C(C([O-])=O)C3=CSC=C3)=O)N1C2=O)[O-]	54.9903
V2B03 J16	J16	10mM	ONC0001072	Null	DMSO	397.41	MedChemExpress	HY-10004	faropenem daloxate	O=C(N1[C@@]2(SC([C@@H]3OCCC3)=C1C(OCC4=C(OC(O4)=O)C)=O)[H])[C@]2([H])[C@H](O)C	41.6667
V2B03 K16	K16	10mM	ONC0001104	sulfuric_acid	DMSO	552.56	MedChemExpress	HY-B1228	ribostamycin sulfate	O[C@@H]([C@H](O)[C@@H](CN)O1)[C@@H](N)[C@@]1([H])O[C@@H]2[C@@H](N)C[C@@H](N)[C@H](O)[C@@]2([H])O[C@@H]3O[C@H](CO)[C@@H](O)[C@H]3O	39.6802
V2B03 L16	L16	10mM	ONC0001083	Null	DMSO	375.43	MedChemExpress	HY-16911	afn1252	O=C(N(C)CC1=C(C)C2=CC=CC=C2O1)/C=C/C(C=C3CC4)=CNC3=NC4=O	61.5795
V2B03 M16	M16	10mM	ONC0001115	Null	DMSO	546.71	MedChemExpress	HY-13980	unc0642	CC(N1CCC(NC2=C3C=C(OC)C(OCCCN4CCCC4)=CC3=NC(N5CCC(F)(F)CC5)=N2)CC1)C	73.7888
V2B03 N16	N16	10mM	ONC0001094	Null	DMSO	455.91	MedChemExpress	HY-19721	abt639	O=S(C1=CC(C(N2C[C@](CCC3)([H])N3CC2)=O)=C(Cl)C=C1F)(NC4=CC=CC=C4F)=O	70.2519
V2B03 O16	O16	10mM	ONC0001126	Null	DMSO	416.48	MedChemExpress	HY-N0692	schisandrol b	O[C@@]([C@@H](C)C1)(C)CC2=CC(OC)=C(OC)C(OC)=C2C3=C1C=C4OCOC4=C3OC	73.9826
V2B03 B17	B17	10mM	ONC0001105	Null	DMSO	548.59	MedChemExpress	HY-N0840	bruceantin	O=C([C@@]1([C@H]([C@H](O)[C@]2([H])[C@]3(C4)C)O)[C@@]([C@H](C5=O)OC(/C=C(C)/C(C)C)=O)([H])[C@@]2([C@@](O5)([H])C[C@@]3([H])C(C)=C(O)C4=O)CO1)OC	72.5291
V2B03 C17	C17	10mM	ONC0001062	Null	DMSO	402.43	MedChemExpress	HY-16635	setipiprant	O=C(O)CN1C2=C(CN(C(C3=C4C=CC=CC4=CC=C3)=O)CC2)C5=C1C=CC(F)=C5	62.064
V2B03 D17	D17	10mM	ONC0001116	Null	DMSO	349.4	MedChemExpress	HY-14745	perampanel	N#CC1=CC=CC=C1C2=CC(C3=NC=CC=C3)=CN(C4=CC=CC=C4)C2=O	62.9845
V2B03 E17	E17	10mM	ONC0001073	Cl-	DMSO	484.84	MedChemExpress	HY-N0640	kuromanin chloride	O[C@H]([C@@H](O)[C@@H]1O)[C@@H](O[C@@H]1CO)OC(C(C2=CC(O)=C(O)C=C2)=[O+]C3=CC(O)=C4)=CC3=C4O	60.4651
V2B03 F17	F17	10mM	ONC0001127	Null	DMSO	348.4	MedChemExpress	HY-15660	efinaconazole	C[C@@H](N1CCC(CC1)=C)[C@@](O)(C2=CC=C(F)C=C2F)CN3N=CN=C3	0	0	0	0	1.12857	5.80214	7.13316	3.99388	13.4872	78.849	0.04	0.06	0	0	1.4725	8.39323	3.04316	0	3.87757	<0.03	<0.03	0	0	0	4.27372	17.5482	10.3659	157.804	0.051	0.06	no
V2B03 G17	G17	10mM	ONC0001084	Null	DMSO	371.11	MedChemExpress	HY-50735	fiacitabine	O=C(N=C1N)N([C@@H]([C@H]([C@@H]2O)F)O[C@@H]2CO)C=C1I	61.8702
V2B03 H17	H17	10mM	ONC0001138	Null	DMSO	473.38	MedChemExpress	HY-18690	enasidenib	CC(O)(C)CNC1=NC(C2=NC(C(F)(F)F)=CC=C2)=NC(NC3=CC(C(F)(F)F)=NC=C3)=N1	67.0058
V2B03 I17	I17	10mM	ONC0001095	Null	DMSO	314.36	MedChemExpress	HY-17372	rofecoxib	O=C1OCC(C2=CC=C(S(=O)(C)=O)C=C2)=C1C3=CC=CC=C3	82.5581
V2B03 J17	J17	10mM	ONC0001139	Null	DMSO	344.85	MedChemExpress	HY-13519	tram34	ClC1=CC=CC=C1C(N2N=CC=C2)(C3=CC=CC=C3)C4=CC=CC=C4	85.9012
V2B03 K17	K17	10mM	ONC0001106	Null	DMSO	397.48	MedChemExpress	HY-16956	cc223	O=C1CNC2=NC=C(C3=CC=C(C(C)(O)C)N=C3)N=C2N1[C@H]4CC[C@H](OC)CC4	54.4089
V2B03 L17	L17	10mM	ONC0001063	Null	DMSO	459.91	MedChemExpress	HY-18750	azd3759	ClC1=CC=CC(NC2=NC=NC3=CC(OC)=C(OC(N4[C@H](C)CN(C)CC4)=O)C=C23)=C1F	65.0678
V2B03 M17	M17	10mM	ONC0001117	Null	DMSO	395.43	MedChemExpress	HY-19945	daa1106	CC(N(CC1=CC(OC)=CC=C1OC)C2=CC(F)=CC=C2OC3=CC=CC=C3)=O	88.2752
V2B03 N17	N17	10mM	ONC0001074	2HCl	DMSO	530.88	MedChemExpress	HY-18600A	azimilide dihydrochloride	O=C1N(CCCCN2CCN(C)CC2)C(CN1/N=C/C3=CC=C(C4=CC=C(Cl)C=C4)O3)=O	80.9109
V2B03 O17	O17	10mM	ONC0001128	Null	DMSO	369.47	MedChemExpress	HY-13784	pirodavir	O=C(OCC)C1=CC=C(OCCC2CCN(C3=NN=C(C)C=C3)CC2)C=C1	71.9961
V2B03 B18	B18	10mM	ONC0001085	Null	DMSO	497.56	MedChemExpress	HY-18975	ibrd9	N=C(C(S1)=CC2=C1C(C3=CC=CC(C(F)(F)F)=C3)=CN(CC)C2=O)NC(CC4)CCS4(=O)=O	45.3973
V2B03 C18	C18	10mM	ONC0001064	Null	DMSO	401.41	MedChemExpress	HY-12644	acalisib	O=C1N(C2=CC=CC=C2)C([C@@H](NC3=C4N=CNC4=NC=N3)C)=NC5=C1C=C(F)C=C5	63.5174
V2B03 D18	D18	10mM	ONC0001096	Null	DMSO	384.49	MedChemExpress	HY-17543	ml323	CC1=CN=C(C2=C(C(C)C)C=CC=C2)N=C1NCC3=CC=C(N4N=NC=C4)C=C3	85.2229
V2B03 E18	E18	10mM	ONC0001075	HCl	DMSO	373.89	MedChemExpress	HY-18099A	s1ra hydrochloride	CC1=CC(OCCN2CCOCC2)=NN1C3=CC(C=CC=C4)=C4C=C3	79.6027
V2B03 F18	F18	10mM	ONC0001107	Null	DMSO	495.03	MedChemExpress	HY-12872	nazartinib	O=C(C1=CC(C)=NC=C1)NC2=NC3=CC=CC(Cl)=C3N2[C@H]4CN(C(/C=C/CN(C)C)=O)CCCC4	39.3411
V2B03 G18	G18	10mM	ONC0001086	Null	DMSO	429.53	MedChemExpress	HY-12624	on123300	N#CC1=CC2=CN=C(NC3=CC=C(N4CCN(C)CC4)C=C3)N=C2N(C5CCCC5)C1=O	53.5853
V2B03 H18	H18	10mM	ONC0001118	Null	DMSO	383.35	MedChemExpress	HY-12867	pt2385	N#CC1=CC(F)=CC(OC2=CC=C(S(=O)(C)=O)C3=C2CC(F)(F)[C@H]3O)=C1	47.4806
V2B03 I18	I18	10mM	ONC0001097	HCl	DMSO	459.02	MedChemExpress	HY-12841A	khkin1 hydrochloride	[H]Cl.CSC(C=CC=C1)=C1NC2=NC(N3CCNCC3)=NC4=C2N=CN=C4NCC5CC5	76.938
V2B03 J18	J18	10mM	ONC0001129	Null	DMSO	500.47	MedChemExpress	HY-18075	lpa2 antagonist 1	ClC1=C(Cl)C=C(S(=O)(N2CCN(C[C@@H](NC3=NC=NC4=C3SC=C4C)C)CC2)=O)C=C1	45.0581
V2B03 K18	K18	10mM	ONC0001108	trifluoroacetic_acid	DMSO	587.68	MedChemExpress	HY-15584A	taltobulin trifluoroacetate	CC(C)(C)[C@H](NC([C@H](C(C)(C1=CC=CC=C1)C)NC)=O)C(N([C@@H](C(C)C)/C=C(C(O)=O)\C)C)=O	64.7771
V2B03 L18	L18	10mM	ONC0001140	Na+	DMSO	494.67	MedChemExpress	HY-12434	int767	C[C@H](CCOS(=O)([O-])=O)[C@@]1([H])CC[C@@]2([H])[C@]3([H])[C@H](O)[C@H](CC)[C@]4([H])C[C@H](O)CC[C@]4(C)[C@@]3([H])CC[C@@]21C	81.25
V2B03 M18	M18	10mM	ONC0001119	Null	DMSO	468.58	MedChemExpress	HY-14839	evatanepag	CC(C)(C)C(C=C1)=CC=C1CN(S(C2=CN=CC=C2)(=O)=O)CC3=CC(OCC(O)=O)=CC=C3	63.469
V2B03 N18	N18	10mM	ONC0001141	Null	DMSO	433.58	MedChemExpress	HY-15780	brexpiprazole	O=C1NC2=C(C=CC(OCCCCN3CCN(C4=C(C=CS5)C5=CC=C4)CC3)=C2)C=C1	76.0659
V2B03 O18	O18	10mM	ONC0001130	Null	DMSO	357.35	MedChemExpress	HY-16500	tolrestat	O=C(O)CN(C(C1=C2C=CC(OC)=C(C(F)(F)F)C2=CC=C1)=S)C	91.4244
V2B03 B19	B19	10mM	ONC0001065	Null	DMSO	404.55	MedChemExpress	HY-14885	eliglustat	CCCCCCCC(N[C@H](CN1CCCC1)[C@@H](C2=CC=C(OCCO3)C3=C2)O)=O	59.7384
V2B03 C19	C19	10mM	ONC0001142	HCl	DMSO	263.68	MedChemExpress	HY-17564	2deoxycytidine hydrochloride	OC[C@@H]1[C@H](C[C@H](N2C(N=C(C=C2)N)=O)O1)O	61.4341
V2B03 D19	D19	10mM	ONC0001076	Null	DMSO	499.62	MedChemExpress	HY-15772	osimertinib	C=CC(NC1=CC(NC2=NC=CC(C3=CN(C)C4=C3C=CC=C4)=N2)=C(OC)C=C1N(CCN(C)C)C)=O	66.376
V2B03 E19	E19	10mM	ONC0001066	Cl-	DMSO	253.73	MedChemExpress	HY-B0932	levocarnitine propionate hydrochloride	CCC(O[C@H](CC(O)=O)C[N+](C)(C)C)=O	85.7074
V2B03 F19	F19	10mM	ONC0001087	D-tartaric_acid	DMSO	558.49	MedChemExpress	HY-14825A	tarafenacin dtartrate	O=C(O[C@H]1CN2CCC1CC2)N(C3=CC=CC(F)=C3)CC4=CC(F)=C(F)C(F)=C4	72.8198
V2B03 G19	G19	10mM	ONC0001077	HCl	DMSO	179.67	MedChemExpress	HY-16271	kevetrin hydrochloride	NC(SCCCC#N)=N	77.5678
V2B03 H19	H19	10mM	ONC0001098	Null	DMSO	399.42	MedChemExpress	HY-10240	mericitabine	O=C1N=C(C=CN1[C@@H]([C@@](C)([C@@H]2OC(C(C)C)=O)F)O[C@@H]2COC(C(C)C)=O)N	60.9012
V2B03 I19	I19	10mM	ONC0001088	Null	DMSO	151.93	MedChemExpress	HY-10980	tavaborole	OB1OCC2=CC(F)=CC=C21	95.2519
V2B03 J19	J19	10mM	ONC0001109	Na+	DMSO	502.15	MedChemExpress	HY-16350	nkp1339	[Cl-][Ru+3]([N]1=CC2=CC=CC=C2N1)([Cl-])([Cl-])([N]3=CC4=CC=CC=C4N3)[Cl-]	71.5116
V2B03 K19	K19	10mM	ONC0001099	Null	DMSO	243.74	MedChemExpress	HY-50291	hoku81	ClC1=C(C(O)CNC(C)(C)C)C=CC(O)=C1	66.812
V2B03 L19	L19	10mM	ONC0001120	Null	DMSO	312.31	MedChemExpress	HY-16420	r112	FC1=CN=C(NC2=CC(O)=CC=C2)N=C1NC3=CC(O)=CC=C3	54.845
V2B03 M19	M19	10mM	ONC0001110	Null	DMSO	210.24	MedChemExpress	HY-13918	etimizol	O=C(C1=C(C(NC)=O)N(CC)C=N1)NC	66.6667
V2B03 N19	N19	10mM	ONC0001131	Null	DMSO	178.15	MedChemExpress	HY-13767	tirapazamine	NC1=[N+]([O-])C2=CC=CC=C2[N+]([O-])=N1	75.0969
V2B03 O19	O19	10mM	ONC0001121	Null	DMSO	188.32	MedChemExpress	HY-13734	px12	CCC(SSC1=NC=CN1)C	79.5543
V2B03 B20	B20	10mM	ONC0001132	Null	DMSO	461.03	MedChemExpress	HY-15832	gsk 2830371	ClC1=CN=C(C)C(NCC2=CC=C(C(N[C@@H](CC3CCCC3)C(NC4CC4)=O)=O)S2)=C1	53.1977
V2B03 C20	C20	10mM	ONC0001067	Null	DMSO	372.47	MedChemExpress	HY-18657	tepp46	O=C1C(N(C)C2=C3SC(S(C)=O)=C2)=C3C=NN1CC4=CC=CC(N)=C4	56.1047
V2B03 D20	D20	10mM	ONC0001143	Null	DMSO	412.62	MedChemExpress	HY-10001	calcipotriol	C=C1[C@H](C[C@@H](C/C1=C/C=C2[C@]3([C@@](C)([C@H](CC3)[C@@H](/C=C/[C@H](C4CC4)O)C)CCC/2)[H])O)O	97.626
V2B03 E20	E20	10mM	ONC0001078	Null	DMSO	344.5	MedChemExpress	HY-B0648	medroxyprogesterone	C[C@@]1([C@@]2(O)C(C)=O)[C@](CC2)([H])[C@@](C[C@H](C)C3=CC4=O)([H])[C@]([C@]3(CC4)C)([H])CC1	90.0194
V2B03 F20	F20	10mM	ONC0001122	Null	DMSO	228.25	MedChemExpress	HY-16561	resveratrol	OC1=CC=C(/C=C/C2=CC(O)=CC(O)=C2)C=C1	51.2112
V2B03 G20	G20	10mM	ONC0001089	Null	DMSO	240.22	MedChemExpress	HY-13919	napabucasin	O=C(C1=C2OC(C(C)=O)=C1)C3=C(C2=O)C=CC=C3	62.936
V2B03 H20	H20	10mM	ONC0001133	Null	DMSO	502.8	MedChemExpress	HY-10046	plerixafor	C1(CN2CCCNCCNCCCNCC2)=CC=C(C=C1)CN3CCNCCCNCCNCCC3	52.6163
V2B03 I20	I20	10mM	ONC0001100	Null	DMSO	152.24	MedChemExpress	HY-B1173	camphor	CC1(C)[C@@]2(C)CC[C@@H]1CC2=O	81.7345
V2B03 J20	J20	10mM	ONC0001144	Null	DMSO	318.38	MedChemExpress	HY-17456	omberacetam	O=C(OCC)CNC([C@H]1N(C(CC2=CC=CC=C2)=O)CCC1)=O	45.2519
V2B03 K20	K20	10mM	ONC0001111	Null	DMSO	242.28	MedChemExpress	HY-13555	lapachone	O=C(C1=C2OC(C)(C)CC1)C(C3=C2C=CC=C3)=O	52.374
V2B03 L20	L20	10mM	ONC0005281	Null	DMSO	242.28	Microsource Discovery Systems	1506199	mexeneone	COc1ccc(C(=O)c2ccc(C)cc2)c(O)c1	59.3508
V2B03 M20	M20	10mM	ONC0005282	Null	DMSO	258.28	Microsource Discovery Systems	1506198	menbutone	COc1ccc(C(=O)CCC(O)=O)c2ccccc12	82.1705
V2B03 N20	N20	10mM	ONC0005292	benzoic_acid	DMSO	461.52	Microsource Discovery Systems	1506318	alogliptin benzoate	Cn1c(=O)cc(N2CCC[C@@H](N)C2)n(Cc2ccccc2C#N)c1=O	73.2558
V2B03 O20	O20	10mM	ONC0005293	Null	DMSO	111.1	Microsource Discovery Systems	1506181	imexon	N=C1NC(=O)N2CC12	80.3295
V2B03 B21	B21	10mM	ONC0005303	Null	DMSO	232.41	Microsource Discovery Systems	1506189	symclosene	Cln1c(=O)n(Cl)c(=O)n(Cl)c1=O	72.3353
V2B03 C21	C21	10mM	ONC0005304	2Na+	DMSO	248.19	Microsource Discovery Systems	1506180	eprodisate disodium	OS(=O)(=O)CCCS(O)(=O)=O	61.6279
V2B03 D21	D21	10mM	ONC0005314	Null	DMSO	408.88	Microsource Discovery Systems	1506320	dapagliflozin	CCOc1ccc(Cc2cc(ccc2Cl)[C@@H]2O[C@H](CO)[C@@H](O)[C@H](O)[C@H]2O)cc1	78.5368
V2B03 E21	E21	10mM	ONC0005315	H2O	DMSO	190.29	Microsource Discovery Systems	1506188	terpene hydrate	CC(C)(O)C1CCC(C)(O)CC1	59.8353
V2B03 F21	F21	10mM	ONC0005325	Cl-	DMSO	305.83	Microsource Discovery Systems	1506191	tolonium chloride	CN(C)c1ccc2nc3cc(C)c(N)cc3[s+]c2c1	64.7771
V2B03 G21	G21	10mM	ONC0005326	Null	DMSO	333.43	Microsource Discovery Systems	1506186	cinoctramide	COc1cc(cc(OC)c1OC)\C=C\C(=O)N1CCCCCCC1	67.2481
V2B03 H21	H21	10mM	ONC0005336	Null	DMSO	163.2	Microsource Discovery Systems	1506190	tiopronin	CC(S)C(=O)NCC(O)=O	75.0484
V2B03 I21	I21	10mM	ONC0005337	Cl-	DMSO	201.7	Microsource Discovery Systems	2300219	edrophonium chloride	CC[N+](C)(C)c1cccc(O)c1	81.25
V2B03 J21	J21	10mM	ONC0005347	2Na+	DMSO	143.95	Microsource Discovery Systems	1506192	sodium monofluorophosphate	OP(O)(F)=O	79.1182
V2B03 K21	K21	10mM	ONC0005348	HCl	DMSO	450.99	Microsource Discovery Systems	2300214	diltiazem hydrochloride	COc1ccc(cc1)C1Sc2ccccc2N(CCN(C)C)C(=O)C1OC(C)=O	61.3857
V2B03 L21	L21	10mM	ONC0005358	HCl	DMSO	110.55	Microsource Discovery Systems	1506176	pimagedine hydrochloride	NNC(N)=N	81.5891
V2B03 M21	M21	10mM	ONC0005359	Null	DMSO	179.26	Microsource Discovery Systems	2300220	nmethyl ephedrine 1r2s	C[C@@H]([C@H](O)c1ccccc1)N(C)C	56.7829
V2B03 N21	N21	10mM	ONC0005283	HCl	DMSO	234.73	Microsource Discovery Systems	2300104	tacrine hydrochloride	Nc1c2CCCCc2nc2ccccc12	70.0581
V2B03 O21	O21	10mM	ONC0005284	Null	DMSO	138.17	Microsource Discovery Systems	2300347	pentylenetetrazol	C1CCc2nnnn2CC1	72.5291
V2B03 B22	B22	10mM	ONC0005294	HCl	DMSO	351.32	Microsource Discovery Systems	2300061	clomipramine hydrochloride	CN(C)CCCN1c2ccccc2CCc2ccc(Cl)cc12	58.6725
V2B03 C22	C22	10mM	ONC0005295	Null	DMSO	414.42	Microsource Discovery Systems	2300332	podofilox	COc1cc(cc(OC)c1OC)[C@H]1[C@@H]2[C@H](COC2=O)[C@@H](O)c2cc3OCOc3cc12	58.6725
V2B03 D22	D22	10mM	ONC0005305	Null	DMSO	330.47	Microsource Discovery Systems	1701060	hydroxyprogesterone	CC(=O)[C@@]1(O)CCC2C3CCC4=CC(=O)CC[C@]4(C)C3CC[C@]12C	50.8721
V2B03 E22	E22	10mM	ONC0005306	Null	DMSO	223.27	Microsource Discovery Systems	1505772	bucetin	CCOc1ccc(NC(=O)CC(C)O)cc1	90.9884
V2B03 F22	F22	10mM	ONC0005316	Null	DMSO	220.36	Microsource Discovery Systems	1600716	butylated hydroxytoluene	Cc1cc(c(O)c(c1)C(C)(C)C)C(C)(C)C	71.8992
V2B03 G22	G22	10mM	ONC0005317	Null	DMSO	394.44	Microsource Discovery Systems	1500586	triamcinolone	C[C@]12C[C@H](O)[C@@]3(F)[C@@H](CCC4=CC(=O)C=C[C@]34C)[C@@H]1C[C@@H](O)[C@]2(O)C(=O)CO	97.5775
V2B03 H22	H22	10mM	ONC0005327	Null	DMSO	265.36	Microsource Discovery Systems	1506333	mirtazapine	CN1CCN2C(C1)c1ccccc1Cc1cccnc21	68.75
V2B03 I22	I22	10mM	ONC0005328	HCl	DMSO	513.51	Microsource Discovery Systems	2300241	loperamide hydrochloride	CN(C)C(=O)C(CCN1CCC(O)(CC1)c1ccc(Cl)cc1)(c1ccccc1)c1ccccc1	73.5465
V2B03 J22	J22	10mM	ONC0005338	Null	DMSO	360.45	Microsource Discovery Systems	1701028	cortisone	C[C@]12CC(=O)C3C(CCC4=CC(=O)CC[C@]34C)C1CC[C@]2(O)C(=O)CO	64.8256
V2B03 K22	K22	10mM	ONC0005339	HCl	DMSO	300.83	Microsource Discovery Systems	2300292	mianserin hydrochloride	CN1CCN2C(C1)c1ccccc1Cc1ccccc21	65.8915
V2B03 L22	L22	10mM	ONC0005349	Null	DMSO	280.33	Microsource Discovery Systems	1400010	ipriflavone	CC(C)Oc1ccc2c(c1)occ(-c1ccccc1)c2=O	70.3973
V2B03 M22	M22	10mM	ONC0005350	HCl	DMSO	421.97	Microsource Discovery Systems	2300173	buspirone hydrochloride	O=C1CC2(CCCC2)CC(=O)N1CCCCN1CCN(CC1)c1ncccn1	64.438
V2B03 N22	N22	10mM	ONC0005360	Null	DMSO	275.22	Microsource Discovery Systems	1505788	nifuroxazide	Oc1ccc(cc1)C(=O)N\N=C\c1ccc(o1)[N+]([O-])=O	75
V2B03 O22	O22	10mM	ONC0005361	HCl	DMSO	285.82	Microsource Discovery Systems	2300166	alprenolol hydrochloride	CC(C)NCC(O)COc1ccccc1CC=C	68.2171
V2B04 B03	B03	10mM	ONC0001682	2HCl/0.5H2O	DMSO	490.39	Bio-Techne	3667	sr3677	O=C(C3COC(C=CC=C4)=C4O3)NC1=CC=C(C2=CNN=C2)C=C1OCCN(C)C	115.743
V2B04 C03	C03	10mM	ONC0001759	HCl/1.25H2O	DMSO	485.42	Bio-Techne	1325	rs100329	CC1=CNC(=O)N(CCCN2CCN(CC2)C2=C(OCC(F)(F)F)C=CC=C2)C1=O	99.5758
V2B04 D03	D03	10mM	ONC0001693	Null	DMSO	443.55	Bio-Techne	1780	nnc630532	COC(=O)CN1CN(C2=CC=CC=C2)C2(CCN(CC3=CC=C4C=CC=CC4=C3)CC2)C1=O	73.9065
V2B04 E03	E03	10mM	ONC0001683	Null	DMSO	423.56	Bio-Techne	4190	#N/A	#N/A	102.083
V2B04 F03	F03	10mM	ONC0001704	HCl/0.25H2O	DMSO	397.43	Bio-Techne	4066	tca2317	CC1=CC(NC2=NNC(C)=C2)=NC(NC(C)CCCC(C)(C)O)=C1C#N	79.3835
V2B04 G03	G03	10mM	ONC0001694	Null	DMSO	324.17	Bio-Techne	4005	alda1	O=C(C3=C(Cl)C=CC=C3Cl)NCC1=CC(OCO2)=C2C=C1	71.267
V2B04 H03	H03	10mM	ONC0001715	HCl	DMSO	482.99	Bio-Techne	4171	vu0364739	O=C(NCCN3CCC(C(NCN4C5=CC(F)=CC=C5)=O)4CC3)C2=CC1=CC=CC=C1C=C2	108.352
V2B04 I03	I03	10mM	ONC0001705	Null	DMSO	308.34	Bio-Techne	579	tyrphostinag835	C[C@H](NC(=O)C(=C\c1ccc(O)c(O)c1)\C#N)c1ccccc1	111.586
V2B04 J03	J03	10mM	ONC0001726	Null	DMSO	349.37	Bio-Techne	3704	apck110	FC(C=C3)=CC=C3C1=NNC2=C1C=CC(C4=CC(OC)=CC(OC)=C4)=N2	106.307
V2B04 K03	K03	10mM	ONC0001716	HCl/H2O	DMSO	552.08	Bio-Techne	1477	gr127935	COC1=C(C=C(NC(=O)C2=CC=C(C=C2)C2=CC=C(C=C2C)C2=NOC(C)=N2)C=C1)N1CCN(C)CC1	118.712
V2B04 L03	L03	10mM	ONC0001737	Null	DMSO	517.92	Bio-Techne	4000	mrk560	ClC(C=C3)=CC=C3[S@]([C@@]1([C@]2=C(F)C=CC(F)=C2)CC[C@@H](NS(=O)(C(F)(F)F)=O)CC1)(=O)=O	116.865
V2B04 M03	M03	10mM	ONC0001727	0.5H2O	DMSO	362.37	Bio-Techne	3621	ubp310	CC1=CN(C[C@@H](C(O)=O)N)C(N(CC2=C(C(O)=O)SC=C2)C1=O)=O	134.945
V2B04 N03	N03	10mM	ONC0001748	methanesulfonic_acid	DMSO	398.46	Bio-Techne	4029	priralfinamide	FC(C=CC=C2)=C2COC1=CC=C(CN[C@@H](C)C(N)=O)C=C1	144.052
V2B04 O03	O03	10mM	ONC0001738	2trifluoroacetic_acid/1.75H2O	DMSO	768.2	Bio-Techne	1361	pd123319	O=C(C(C5=CC=CC=C5)C4=CC=CC=C4)N1[C@H]([C@](O)=O)CC(N(CC3=CC(C)=C(N(C)C)C=C3)C=N2)=C2C1	114.753
V2B04 B04	B04	10mM	ONC0001749	Null	DMSO	371.4	Bio-Techne	2004	isradipine	COC(=O)C1=C(C)NC(C)=C(C1C1=CC=CC2=NON=C12)C(=O)OC(C)C	95.5505
V2B04 C04	C04	10mM	ONC0005369	Null	DMSO	207.23	Microsource Discovery Systems	1506105	#N/A	#N/A	105.977
V2B04 D04	D04	10mM	ONC0001760	Null	DMSO	351.45	Bio-Techne	4181	ro3306	O=C2/C(SC(NCC3=CC=CS3)=N2)=C/C1=CC=C(N=CC=C4)C4=C1	79.8454
V2B04 E04	E04	10mM	ONC0005380	Null	DMSO	215.23	Microsource Discovery Systems	1506107	sulfacarbamide	NC(=O)NS(=O)(=O)c1ccc(N)cc1	111.916
V2B04 F04	F04	10mM	ONC0005446	Br-	DMSO	412.37	Microsource Discovery Systems	1500354	ipratropium bromide	CC(C)[N+]1(C)[C@H]2CC[C@@H]1C[C@@H](C2)OC(=O)C(CO)c1ccccc1	83.2108
V2B04 G04	G04	10mM	ONC0005391	2HCl	DMSO	339.26	Microsource Discovery Systems	1506088	trimetazidine dihydrochloride	COc1ccc(CN2CCNCC2)c(OC)c1OC	101.555
V2B04 H04	H04	10mM	ONC0005370	Null	DMSO	410.5	Microsource Discovery Systems	1506038	risperidone	Cc1nc2CCCCn2c(=O)c1CCN1CCC(CC1)c1noc2cc(F)ccc12	102.281
V2B04 I04	I04	10mM	ONC0005402	Null	DMSO	310.33	Microsource Discovery Systems	1506086	sulfadoxine	COc1ncnc(NS(=O)(=O)c2ccc(N)cc2)c1OC	115.413
V2B04 J04	J04	10mM	ONC0005381	HCl	DMSO	326.27	Microsource Discovery Systems	1506064	chloropyramine hydrochloride	CN(C)CCN(Cc1ccc(Cl)cc1)c1ccccn1	93.8348
V2B04 K04	K04	10mM	ONC0005413	Null	DMSO	167.21	Microsource Discovery Systems	1506085	oxedrine	CNCC(O)c1ccc(O)cc1	69.0894
V2B04 L04	L04	10mM	ONC0005392	Null	DMSO	298.35	Microsource Discovery Systems	1505986	nialamide	O=C(CCNNC(=O)c1ccncc1)NCc1ccccc1	93.5049
V2B04 M04	M04	10mM	ONC0005424	HCl	DMSO	240.69	Microsource Discovery Systems	1506073	idazoxan hydrochloride	C1CN=C(N1)C1COc2ccccc2O1	108.286
V2B04 N04	N04	10mM	ONC0005403	Null	DMSO	292.42	Microsource Discovery Systems	1301023	#N/A	#N/A	137.783
V2B04 O04	O04	10mM	ONC0005435	Null	DMSO	275.35	Microsource Discovery Systems	1506077	meticrane	Cc1cc2CCCS(=O)(=O)c2cc1S(N)(=O)=O	136.331
V2B04 B05	B05	10mM	ONC0005414	Na+	DMSO	476.49	Microsource Discovery Systems	1500164	#N/A	#N/A	114.093
V2B04 C05	C05	10mM	ONC0005371	HCl	DMSO	312.84	Microsource Discovery Systems	1506018	#N/A	#N/A	84.9265
V2B04 D05	D05	10mM	ONC0005425	Null	DMSO	223.27	Microsource Discovery Systems	1505994	ethamivan	CCN(CC)C(=O)c1ccc(O)c(OC)c1	72.2568
V2B04 E05	E05	10mM	ONC0005382	Null	DMSO	392.5	Microsource Discovery Systems	1506024	naftopidil	COc1ccccc1N1CCN(CC(O)COc2cccc3ccccc23)CC1	131.184
V2B04 F05	F05	10mM	ONC0005436	Null	DMSO	194.23	Microsource Discovery Systems	1505995	butyl paraben	CCCCOC(=O)c1ccc(O)cc1	87.566
V2B04 G05	G05	10mM	ONC0005393	Null	DMSO	386.28	Sigma-Aldrich	MFCD08705328	pd118057	Clc1c(ccc(c1)CCc2ccc(cc2)Nc3c(cccc3)C(=O)O)Cl	109.54
V2B04 H05	H05	10mM	ONC0005447	Null	DMSO	226.28	Microsource Discovery Systems	1506014	metyrapone	CC(C)(C(=O)c1cccnc1)c1cccnc1	124.057
V2B04 I05	I05	10mM	ONC0005404	maleic_acid	DMSO	319.32	Sigma-Aldrich	MFCD09832637	sumanirole	[n]21c3c(nc2O)cccc3C[C@H](C1)NC	122.21
V2B04 J05	J05	10mM	ONC0005448	Null	DMSO	507.02	MedChemExpress	HY-10346A	av412 free base	O=C(C=C)NC1=CC2=C(NC3=CC=C(C(Cl)=C3)F)N=CN=C2C=C1C#CC(C)(C)N(CC4)CCN4C	123.529
V2B04 K05	K05	10mM	ONC0005415	Ca++/4H2O	DMSO	320.26	Sigma-Aldrich	MFCD00150704	glucaricacid	[O-]C(=O)[C@H](O)[C@@H](O)[C@H](O)[C@H](O)C(=O)[O-]	117.393
V2B04 L05	L05	10mM	ONC0005372	HCl	DMSO	207.66	Microsource Discovery Systems	1506078	moroxydine hydrochloride	NC(=N)NC(=N)N1CCOCC1	114.687
V2B04 M05	M05	10mM	ONC0005426	Null	DMSO	385.85	Sigma-Aldrich	SML1225	indisulam	[S](=O)(=O)(Nc2c3[nH]cc(c3ccc2)Cl)c1ccc(cc1)[S](=O)(=O)N	79.7134
V2B04 N05	N05	10mM	ONC0005383	HCl	DMSO	315.84	Microsource Discovery Systems	1506079	#N/A	#N/A	99.1139
V2B04 O05	O05	10mM	ONC0005437	Null	DMSO	137.14	Sigma-Aldrich	Y0000398	methylnicotinate	n1cc(ccc1)C(=O)OC	108.286
V2B04 B06	B06	10mM	ONC0005394	Null	DMSO	211.18	Microsource Discovery Systems	1506025	#N/A	#N/A	79.1195
V2B04 C06	C06	10mM	ONC0005373	Null	DMSO	143.23	Sigma-Aldrich	MFCD00051534	#N/A	#N/A	83.0128
V2B04 D06	D06	10mM	ONC0005405	Null	DMSO	452.6	Microsource Discovery Systems	1506035	repaglinide	CCOc1cc(CC(=O)N[C@@H](CC(C)C)c2ccccc2N2CCCCC2)ccc1C(O)=O	79.7794
V2B04 E06	E06	10mM	ONC0005384	Null	DMSO	416.95	Sigma-Aldrich	MFCD00864671	cyproteroneacetate	ClC1=C[C@@H]2[C@@H]([C@]4([C@@H]5[C@@H](C5)C(=O)C=C41)C)CC[C@]3([C@H]2CC[C@]3(OC(=O)C)C(=O)C)C	126.301
V2B04 F06	F06	10mM	ONC0005416	sulfuric_acid	DMSO	395.27	Microsource Discovery Systems	1506067	enilconazole sulfate	Clc1ccc(C(Cn2ccnc2)OCC=C)c(Cl)c1	2.50754	1.3	1.8	1.25377	67.7837	169.282	125.506	81.0515	155.364	79.6929	1.25	2	0	0	56.7893	96.6939	101.946	119.473	85.3066	0.56	1	0	0	0	184.159	159.164	156.306	88.6473	0.42	0.5	no
V2B04 G06	G06	10mM	ONC0005395	Null	DMSO	368.39	Sigma-Aldrich	MFCD22422519	57dihydroxy24methoxyphenyl83methyl2buten1yl2hchromene34dione	O1C(C(=O)C(=O)c3c1c(c(cc3O)O)CC=C(C)C)c2ccc(cc2)OC	83.8047
V2B04 H06	H06	10mM	ONC0005427	Null	DMSO	357.35	Sigma-Aldrich	MFCD00866032	droxicam	[S]1(=O)(=O)N(C2=C(OC(=O)N(C2=O)c4ncccc4)c3c1cccc3)C	134.747
V2B04 I06	I06	10mM	ONC0005406	Null	DMSO	464.72	Sigma-Aldrich	SML0542	foropafant	[s]1c(nc(c1)c3c(cc(cc3C(C)C)C(C)C)C(C)C)N(CCN(C)C)Cc2cnccc2	116.997
V2B04 J06	J06	10mM	ONC0005438	HCl	DMSO	648.2	Sigma-Aldrich	MFCD07773089	lercanidipine	[N+](=O)([O-])c1cc(ccc1)C2C(=C(NC(=C2C(=O)OC)C)C)C(=O)OC(CN(CCC(c4ccccc4)c3ccccc3)C)(C)C	120.098
V2B04 K06	K06	10mM	ONC0005417	Null	DMSO	307.33	MedChemExpress	HY-15697	tug770	FC1=C(CCC(O)=O)C=CC(C#CC2=C(CC#N)C=CC=C2)=C1	187.604
V2B04 L06	L06	10mM	ONC0005449	Null	DMSO	309.34	Sigma-Aldrich	S1950	irosustat	[S](=O)(=O)(N)Oc1cc2c(cc1)C3=C(CCCCC3)C(=O)O2	97.5962
V2B04 M06	M06	10mM	ONC0005428	Null	DMSO	367.41	Sigma-Aldrich	MFCD00667221	pyrazoloacridine	[N+](=O)([O-])c1c2c3c([n](nc3c4c(ccc(c4)OC)N2)CCCN(C)C)cc1	140.356
V2B04 N06	N06	10mM	ONC0005450	Null	DMSO	196.14	Sigma-Aldrich	MFCD01569244	#N/A	#N/A	125.047
V2B04 O06	O06	10mM	ONC0005439	Null	DMSO	149.21	Sigma-Aldrich	M0950000	methionine	S(CCC(N)C(=O)O)C	150.98
V2B04 B07	B07	10mM	ONC0005374	Na+	DMSO	110.05	Sigma-Aldrich	MFCD00002586	#N/A	#N/A	123.265
V2B04 C07	C07	10mM	ONC0005451	Null	DMSO	240.3	Sigma-Aldrich	30199	#N/A	#N/A	86.6422
V2B04 D07	D07	10mM	ONC0005385	Null	DMSO	207.23	Sigma-Aldrich	MFCD00865391	toloxatone	N2(CC(OC2=O)CO)c1cc(ccc1)C	91.7892
V2B04 E07	E07	10mM	ONC0005375	Null	DMSO	142.16	Sigma-Aldrich	MFCD03419286	ectoinezwitterion	N1[C@@H](CCNC1=C)C(=O)O	125.377
V2B04 F07	F07	10mM	ONC0005396	Null	DMSO	252.19	Sigma-Aldrich	MFCD00869490	tretazicar	[N+](=O)([O-])c1c(cc(c(c1)[N+](=O)[O-])C(=O)N)N2CC2	94.6927
V2B04 G07	G07	10mM	ONC0005386	Null	DMSO	427.37	Sigma-Aldrich	MFCD02683426	mometasone	Cl[C@@]21[C@H]([C@H]4[C@@]([C@@]([C@@H](C4)C)(O)C(=O)CCl)(C[C@@H]2O)C)CCC3=CC(=O)C=C[C@@]31C	83.1448
V2B04 H07	H07	10mM	ONC0005407	Null	DMSO	448.49	MedChemExpress	HY-10858	way 316606	O=S(C1=CC(S(=O)(C2=CC=CC=C2)=O)=CC=C1C(F)(F)F)(NC3CCNCC3)=O	95.7485
V2B04 I07	I07	10mM	ONC0005397	Null	DMSO	313.4	Sigma-Aldrich	MFCD00159831	sari59801	[nH]1c2c(c(c1c3c(n[o]c3C)CC)C(O)CN(C)C)cccc2	156.193
V2B04 J07	J07	10mM	ONC0005418	Null	DMSO	222.37	Sigma-Aldrich	MFCD00077619	cedrol	O[C@]1([C@@H]2C[C@@]3([C@H](C2(C)C)CC[C@H]3C)CC1)C	83.6727
V2B04 K07	K07	10mM	ONC0005408	Null	DMSO	311.4	Sigma-Aldrich	MFCD00864575	butofilolol	Fc1cc(c(cc1)OCC(O)CNC(C)(C)C)C(=O)CCC	80.6373
V2B04 L07	L07	10mM	ONC0005429	3Na+/2H2O	DMSO	294.11	Sigma-Aldrich	MFCD00150031	citricacid	[O-]C(=O)C(O)(CC(=O)[O-])CC(=O)[O-]	123.002
V2B04 M07	M07	10mM	ONC0005419	Null	DMSO	505.96	Sigma-Aldrich	MFCD00896425	tropesin	Clc1ccc(cc1)C(=O)[n]2c3c(c(c2C)CC(=O)OCC(c4ccccc4)C(=O)O)cc(cc3)OC	77.9977
V2B04 N07	N07	10mM	ONC0005440	Null	DMSO	390.41	MedChemExpress	HY-A0095	flibanserin	O=C1NC2=CC=CC=C2N1CCN3CCN(C4=CC=CC(C(F)(F)F)=C4)CC3	115.941
V2B04 O07	O07	10mM	ONC0005430	Null	DMSO	305.46	Sigma-Aldrich	MFCD00900589	#N/A	#N/A	101.094
V2B04 B08	B08	10mM	ONC0005441	HCl	DMSO	183.59	Sigma-Aldrich	MFCD00012619	#N/A	#N/A	82.8149
V2B04 C08	C08	10mM	ONC0005376	Null	DMSO	393.36	Sigma-Aldrich	MFCD06656294	#N/A	#N/A	79.3175
V2B04 D08	D08	10mM	ONC0005452	Null	DMSO	211.22	Sigma-Aldrich	MFCD00017109	lisadimate	Nc1ccc(cc1)C(=O)OCC(O)CO	96.7383
V2B04 E08	E08	10mM	ONC0005387	Null	DMSO	327.3	Sigma-Aldrich	MFCD00925649	leteprinim	[n]2(c3ncnc(c3nc2)O)CCC(=O)Nc1ccc(cc1)C(=O)O	88.0939
V2B04 F08	F08	10mM	ONC0005453	Null	DMSO	158.16	Sigma-Aldrich	MFCD01863080	5hydroxyectoine	N1[C@@H]([C@H](CNC1=C)O)C(=O)O	82.4189
V2B04 G08	G08	10mM	ONC0005398	Null	DMSO	344.41	Sigma-Aldrich	MFCD00864712	tolamolol	N(CC(O)COc2c(cccc2)C)CCOc1ccc(cc1)C(=O)N	88.1599
V2B04 H08	H08	10mM	ONC0005377	Null	DMSO	136.11	Sigma-Aldrich	MFCD19160708	eniluracil	n1c(ncc(c1O)C#C)O	108.022
V2B04 I08	I08	10mM	ONC0005409	Null	DMSO	260.31	Sigma-Aldrich	MFCD00866089	tiaprofenicacid	[s]1c(ccc1C(=O)c2ccccc2)C(C)C(=O)O	96.4084
V2B04 J08	J08	10mM	ONC0005388	Null	DMSO	392.46	Sigma-Aldrich	MFCD00864685	cinepazet	N1(CCN(CC1)C(=O)\C=C\c2cc(c(c(c2)OC)OC)OC)CC(=O)OCC	102.347
V2B04 K08	K08	10mM	ONC0005420	Null	DMSO	196.2	Sigma-Aldrich	MFCD00134968	#N/A	#N/A	74.3684
V2B04 L08	L08	10mM	ONC0005399	Null	DMSO	114.08	Sigma-Aldrich	MFCD00223678	5fp	Fc1cnc(nc1)O	80.3073
V2B04 M08	M08	10mM	ONC0005431	Null	DMSO	325.17	MedChemExpress	HY-14399	itanapraced	OC(C1(CC1)C(C=C2)=CC(F)=C2C3=CC=C(Cl)C(Cl)=C3)=O	144.778
V2B04 N08	N08	10mM	ONC0005410	Br-	DMSO	438.36	Sigma-Aldrich	MFCD00869708	#N/A	#N/A	97.2002
V2B04 O08	O08	10mM	ONC0005442	Null	DMSO	278.22	Sigma-Aldrich	MFCD00082966	exifone	Oc1c(c(ccc1O)C(=O)c2cc(c(c(c2)O)O)O)O	114.225
V2B04 B09	B09	10mM	ONC0005421	Null	DMSO	374.37	MedChemExpress	HY-17009	#N/A	#N/A	131.844
V2B04 C09	C09	10mM	ONC0005378	HCl	DMSO	403.01	Sigma-Aldrich	MFCD00065498	#N/A	#N/A	72.5207
V2B04 D09	D09	10mM	ONC0005432	Gd+++/H2O	DMSO	565.59	Sigma-Aldrich	MFCD02092653	gadopenteticacid	N(CCN(CC(=O)[O-])CC(=O)O)(CCN(CC(=O)[O-])CC(=O)O)CC(=O)[O-]	103.073
V2B04 E09	E09	10mM	ONC0005389	HCl	DMSO	309.16	Sigma-Aldrich	MFCD01676942	nimustine	ClCCN(N=O)C(=O)NCc1c(nc(nc1)C)N	105.053
V2B04 F09	F09	10mM	ONC0005443	HCl	DMSO	331.99	Sigma-Aldrich	MFCD10465434	compound58112	[Si]1(O[Si](CN(C1)Cc2cc(ccc2)OC)(C)C)(C)C	71.003
V2B04 G09	G09	10mM	ONC0005400	Null	DMSO	302.42	Sigma-Aldrich	MFCD00051131	npc01	O[C@@H]1[C@H]2[C@H]([C@H]4[C@](C1)(C(=O)CC4)C)CCC3=CC(=O)CC[C@@]32C	89.7436
V2B04 H09	H09	10mM	ONC0005454	Null	DMSO	226.66	Sigma-Aldrich	MFCD00071612	alclofenac	Clc1c(ccc(c1)CC(=O)O)OCC=C	118.712
V2B04 I09	I09	10mM	ONC0005411	Null	DMSO	500.36	MedChemExpress	HY-14178	vx11e	FC1=CC(Cl)=C(NC2=NC(C3=CNC(C(N[C@H](CO)C4=CC=CC(Cl)=C4)=O)=C3)=C(C)C=N2)C=C1	116.997
V2B04 J09	J09	10mM	ONC0005455	Null	DMSO	176	Sigma-Aldrich	MFCD00002139	medronicacid	[P](=O)(O)(O)C[P](=O)(O)O	91.0633
V2B04 K09	K09	10mM	ONC0005422	Null	DMSO	401.47	MedChemExpress	HY-15527	emapunil	O=C(N(CC)CC1=CC=CC=C1)CN2C(N(C)C3=CN=C(C4=CC=CC=C4)N=C23)=O	111.454
V2B04 L09	L09	10mM	ONC0005379	Null	DMSO	94.11	Sigma-Aldrich	V800301	phenol	Oc1ccccc1	99.7078
V2B04 M09	M09	10mM	ONC0005433	H2O	DMSO	265.17	Sigma-Aldrich	MFCD00149414	mc1	[P](=O)(OCc1cnc(c(c1C=O)O)C)(O)O	91.1293
V2B04 N09	N09	10mM	ONC0005390	Null	DMSO	226.23	Sigma-Aldrich	D2953000	#N/A	#N/A	103.931
V2B04 O09	O09	10mM	ONC0005444	Null	DMSO	268.36	Microsource Discovery Systems	1500275	equilin	CC12CCC3C(=CCc4cc(O)ccc34)C1CCC2=O	126.763
V2B04 B10	B10	10mM	ONC0005401	Null	DMSO	309.41	Sigma-Aldrich	MFCD00079476	#N/A	#N/A	79.4495
V2B04 C10	C10	10mM	ONC0005434	Null	DMSO	257.22	MedChemExpress	HY-15228	rx3117	O=C1N([C@@H]2C(F)=C(CO)[C@@H](O)[C@H]2O)C=CC(N)=N1	88.2259
V2B04 D10	D10	10mM	ONC0005412	Null	DMSO	131.18	Sigma-Aldrich	V900431	lleucine	N[C@@H](CC(C)C)C(=O)O	80.9672
V2B04 E10	E10	10mM	ONC0005445	Null	DMSO	261.37	MedChemExpress	HY-32329	setiptiline	CN1CC2=C(CC1)C3=CC=CC=C3CC4=C2C=CC=C4	113.103
V2B04 F10	F10	10mM	ONC0005423	Null	DMSO	714.09	Sigma-Aldrich	MFCD00866713	pipotiazinepalmitate	[S](=O)(=O)(N(C)C)c1cc2c(cc1)Sc3c(cccc3)N2CCCN4CCC(CC4)CCOC(=O)CCCCCCCCCCCCCCC	69.4853
V2B04 G10	G10	10mM	ONC0005456	Null	DMSO	540.7	Enzo Life Sciences BVBA	AC3062	ciclesonide	CC(C)C(=O)OCC(=O)[C@@]12O[C@@H](O[C@@H]1C[C@H]1[C@@H]3CCC4=CC(=O)C=C[C@]4(C)[C@H]3[C@@H](O)C[C@]21C)C1CCCCC1	95.0226
V2B04 H10	H10	10mM	ONC0000001	Null	DMSO	484.38	Bio-Techne	4478	gpbara	O=C(CO3)N(CC4=CC(C(F)(F)F)=CC(C(F)(F)F)=C4)CC1=C3N=CC=C1C2=C(F)C=CC=C2	79.7134
V2B04 I10	I10	10mM	ONC0000045	2HCl/2H2O	DMSO	493.4	Bio-Techne	4838	az12080282	CC1=CC=C(C2=NC=CN2)C=C1NC(C3=CC=C(OCC4=CC=CC=N4)C=C3)=O	85.6523
V2B04 J10	J10	10mM	ONC0000012	Null	DMSO	484.19	Bio-Techne	4317	jnj10397049	O=C(N[C@@H]2[C@H](C3=CC=CC=C3)OC(C)(C)OC2)NC1=C(Br)C=C(Br)C=C1	107.626
V2B04 K10	K10	10mM	ONC0000056	0.5H2O	DMSO	224.24	Bio-Techne	2196	3matida	CC1=C(SC(=C1)C(O)=O)C(N)C(O)=O	81.2311
V2B04 L10	L10	10mM	ONC0000023	Null	DMSO	256.26	Bio-Techne	2143	scs	OC1=CC=CC=C1\C=N\NC(=O)C1=CC=CC=C1O	61.1048
V2B04 M10	M10	10mM	ONC0000067	Null	DMSO	232.33	Bio-Techne	4490	alantolactone	O=C3C([C@@]2([H])C=C1[C@@H](C)CCC[C@@](C)1C[C@]([H])2O3)=C	159.757
V2B04 N10	N10	10mM	ONC0000034	Null	DMSO	427.19	Bio-Techne	4462	ns3623	BrC1=CC(C2=NN=NN2)=C(NC(NC3=CC(C(F)(F)F)=CC=C3)=O)C=C1	93.3729
V2B04 O10	O10	10mM	ONC0000078	Null	DMSO	229.24	Bio-Techne	5071	nky80	NC(N=C2)=NC1=C2C(CC(C3=CC=CO3)C1)=O	78.9216
V2B04 B11	B11	10mM	ONC0000002	Null	DMSO	358.65	Bio-Techne	2022	mifobate	COP(=O)(OC)OC(C1=CC=C(Cl)C=C1)P(=O)(OC)OC	121.814
V2B04 C11	C11	10mM	ONC0000079	2HCl/0.5H2O	DMSO	441.36	Bio-Techne	4825	tcask10	O=C(C4=CC=C(C(C)(C)C)C=C4)NC1=CN2C(C=CC(N3C=NC=C3)=C2)=N1	88.0939
V2B04 D11	D11	10mM	ONC0000013	HCl	DMSO	554.97	Bio-Techne	4775	sd2590	O=S(C1(C(NO)=O)CCN(CCOC)CC1)(C2=CC=C(OC3=CC=C(OC(F)(F)F)C=C3)C=C2)=O	105.581
V2B04 E11	E11	10mM	ONC0000003	Null	DMSO	260.17	Bio-Techne	4902	nsc405020	ClC1=CC=C(C(NC(C)CCC)=O)C=C1Cl	134.879
V2B04 F11	F11	10mM	ONC0000024	Null	DMSO	535.51	Bio-Techne	4559	gnf5837	O=C2NC1=CC(NC4=C(C)C=CC(NC(NC5=C(F)C=CC(C(F)(F)F)=C5)=O)=C4)=CC=C1/C2=C/C3=CC=CN3	83.2768
V2B04 G11	G11	10mM	ONC0000014	HCl	DMSO	431.94	Bio-Techne	995	spiperone	FC1=CC=C(C=C1)C(=O)CCCN1CCC2(CC1)N(CNC2=O)C1=CC=CC=C1	87.632
V2B04 H11	H11	10mM	ONC0000035	H2O	DMSO	207.19	Bio-Techne	223	kynurenicacid	OC(=O)c1cc(O)c2ccccc2n1	107.824
V2B04 I11	I11	10mM	ONC0000025	Null	DMSO	212.18	Bio-Techne	919	trim	FC(F)(F)C1=C(C=CC=C1)N1C=CN=C1	100.962
V2B04 J11	J11	10mM	ONC0000046	Null	DMSO	434.42	Bio-Techne	4691	nav26	O=C2C1=CC=CC=C1C(C(NCC4=CC=C(OC(F)(F)F)C=C4)=O)N2C3CCOCC3	135.407
V2B04 K11	K11	10mM	ONC0000036	maleic_acid	DMSO	468.34	Bio-Techne	750	pg9	CC(C(=O)OC1CC2CCC(C1)N2C)c1ccc(Br)cc1	95.7485
V2B04 L11	L11	10mM	ONC0000057	Null	DMSO	377.82	Bio-Techne	4883	cucpt4a	O=C(N[C@H](CC3=CC=CC=C3)[C@@](O)=O)C2=C(Cl)C1=CC=C(F)C=C1S2	102.677
V2B04 M11	M11	10mM	ONC0000047	Null	DMSO	410.51	Bio-Techne	1099	forskolin	C=C[C@](C3)(C)O[C@]2(C)[C@@H](OC(C)=O)[C@@H](O)[C@@]1([H])C(C)(C)CC[C@H](O)[C@@](C)1[C@](O)2C3=O	87.434
V2B04 N11	N11	10mM	ONC0000068	Null	DMSO	389.48	Bio-Techne	4880	ml281	CC(C)C1=CC(C2=NC(C=CC=C3)=C3NC2=O)=C(NC(C4=CC=CS4)=O)C=C1	104.195
V2B04 O11	O11	10mM	ONC0000058	Null	DMSO	377.49	Bio-Techne	864	gr46611	COc1ccc(CNC(=O)\C=C\c2ccc3[nH]cc(CCN(C)C)c3c2)cc1	86.0483
V2B04 B12	B12	10mM	ONC0000069	Null	DMSO	451.53	Bio-Techne	4836	az628	CC(C)(C#N)C1=CC=CC(C(NC2=CC(NC3=CC(C(N(C)C=N4)=O)=C4C=C3)=C(C)C=C2)=O)=C1	82.5509
V2B04 C12	C12	10mM	ONC0000004	2HCl/0.75H2O	DMSO	532.8	Bio-Techne	2910	h89	O=S(C2=CC=CC1=CN=CC=C12)(NCCNC/C=C/C3=CC=C(Br)C=C3)=O	78.9876
V2B04 D12	D12	10mM	ONC0000080	HCl/H2O	DMSO	439.94	Bio-Techne	3397	ly2365109	CC(C)(C)C1=C(OCCN(C)CC(O)=O)C=CC(C2=CC(OCO3)=C3C=C2)=C1	126.961
V2B04 E12	E12	10mM	ONC0000015	HCl	DMSO	393.01	Bio-Techne	537	mr16728	O=C(NCCCN1CCCCCC1)C(C1CCCCC1)c1ccccc1	94.3627
V2B04 F12	F12	10mM	ONC0000081	Null	DMSO	361.46	Bio-Techne	571	pca4248	COC(=O)C1=C(C)NC(C)=C(C1C)C(=O)OCCSc1ccccc1	107.89
V2B04 G12	G12	10mM	ONC0000026	0.25H2O	DMSO	335.85	Bio-Techne	1264	sb202190	OC1=CC=C(C=C1)C1=NC(=C(N1)C1=CC=NC=C1)C1=CC=C(F)C=C1	54.44
V2B04 H12	H12	10mM	ONC0000005	HBr	DMSO	336.23	Bio-Techne	922	skf38393	OC1=CC2=C(C=C1O)C(CNCC2)C1=CC=CC=C1	91.1293
V2B04 I12	I12	10mM	ONC0000037	HCl	DMSO	178.66	Bio-Techne	351	1acetyl4methylpiperazine	CN1CCN(CC1)C(C)=O	74.1704
V2B04 J12	J12	10mM	ONC0000016	Null	DMSO	239.32	Bio-Techne	841	ditolylguanidine	Cc1ccccc1NC(=N)Nc1ccccc1C	74.3024
V2B04 K12	K12	10mM	ONC0000048	I-	DMSO	284.14	Bio-Techne	352	4acetyl11dimethylpiperazinium	CC(=O)N1CC[N+](C)(C)CC1	75.9521
V2B04 L12	L12	10mM	ONC0000027	Null	DMSO	364.4	Bio-Techne	4674	czc24832	NC2=NN1C=C(C3=CN=CC(S(NC(C)(C)C)(=O)=O)=C3)C=C(F)C1=N2	70.3431
V2B04 M12	M12	10mM	ONC0000059	Null	DMSO	530.46	Bio-Techne	4361	bosutinib	ClC1=CC(Cl)=C(OC)C=C1NC3=C(C#N)C=NC2=CC(OCCCN4CCN(C)CC4)=C(OC)C=C23	126.499
V2B04 N12	N12	10mM	ONC0000038	HCl	DMSO	342.62	Bio-Techne	2972	a438079	ClC1=C(C2=NN=NN2CC3=CN=CC=C3)C=CC=C1Cl	80.6373
V2B04 O12	O12	10mM	ONC0000070	Null	DMSO	231.21	Bio-Techne	1238	ccmq	OC(=O)CC1=C(N=C2C=CC=CC2=C1)C(O)=O	115.281
V2B04 B13	B13	10mM	ONC0000049	HCl/0.5H2O	DMSO	655.2	Bio-Techne	1123	niguldipines	O=C(OC)C1=C(C)NC(C)=C(C(OCCCN3CCC(C4=CC=CC=C4)(C5=CC=CC=C5)CC3)=O)[C@H]1[C@]2=CC=CC([N+]([O-])=O)=C2	114.753
V2B04 C13	C13	10mM	ONC0000006	Br-/0.75H2O	DMSO	475.81	Bio-Techne	109	bicucullinemethochloride	[H][C@](C(C=CC6=C5OCO6)=C5C(O4)=O)4[C@]2([H])C1=CC3=C(OCO3)C=C1CC[N+](C)2C	85.1904
V2B04 D13	D13	10mM	ONC0000060	maleic_acid	DMSO	381.47	Bio-Techne	360	112diphenylethylpiperidine	C(C(N1CCCCC1)c1ccccc1)c1ccccc1	45.0698
V2B04 E13	E13	10mM	ONC0000017	HCl	DMSO	305.89	Bio-Techne	2438	tmph	CCCCCCC(=O)OC1CC(C)(C)NC(C)(C)C1	78.9216
V2B04 F13	F13	10mM	ONC0000071	0.25H2O	DMSO	472.98	Bio-Techne	3599	mubritinib	FC(C(C=C2)=CC=C2/C=C/C1=NC(COC3=CC=C(CCCCN4C=CN=N4)C=C3)=CO1)(F)F	94.2968
V2B04 G13	G13	10mM	ONC0000028	Null	DMSO	388.26	Bio-Techne	3837	ccmi	CC1=NOC(=C1)C(=CNC1=CC=C(Cl)C=C1)C(=O)NC1=CC=C(Cl)C=C1	80.1094
V2B04 H13	H13	10mM	ONC0000082	Null	DMSO	356.3	Bio-Techne	1544	bayk8644	COC(=O)C1=C(C)NC(C)=C([N+](=O)[O-])C1c1ccccc1C(F)(F)F	91.5253
V2B04 I13	I13	10mM	ONC0000039	HCl/0.75H2O	DMSO	266.26	Bio-Techne	888	cirazoline	C(OC1=C(C=CC=C1)C1CC1)C1=NCCN1	90.3375
V2B04 J13	J13	10mM	ONC0000083	Null	DMSO	351.28	Bio-Techne	3634	vu0238429	O=C(C1=CC(OC(F)(F)F)=CC=C1N2CC3=CC=C(OC)C=C3)C2=O	96.6063
V2B04 K13	K13	10mM	ONC0000050	0.25H2O	DMSO	386.97	Bio-Techne	3572	gsk650394	O=C(C(C(C5CCCC5)=C4)=CC=C4C2=CNC1=NC=C(C3=CC=CC=C3)C=C12)O	89.5456
V2B04 L13	L13	10mM	ONC0000007	0.25H2O	DMSO	324.9	Bio-Techne	3298	ngd941	C1(N2CCN(CC3=CN=C(C4=CC=CC=C4)N3)CC2)=NC=CC=N1	130.458
V2B04 M13	M13	10mM	ONC0000061	methanesulfonic_acid/2.25H2O	DMSO	567.59	Bio-Techne	4584	sns314 methanesulfonate	O=C(NC4=CC(Cl)=CC=C4)NC3=NC=C(S3)CCNC1=NC=NC2=C1SC=C2	83.4087
V2B04 N13	N13	10mM	ONC0000018	Null	DMSO	261.28	Bio-Techne	518	ebpc	CCOC(=O)C1CN(Cc2ccccc2)C(=O)C1=O	104.789
V2B04 O13	O13	10mM	ONC0000072	HCl/0.5H2O	DMSO	532.05	Bio-Techne	1242	sb216641	COC1=C(OCCN(C)C)C=C(NC(=O)C2=CC=C(C=C2)C2=CC=C(C=C2C)C2=NOC(C)=N2)C=C1	86.6422
V2B04 B14	B14	10mM	ONC0000029	0.5H2O	DMSO	327.78	Bio-Techne	4608	biib021	ClC1=C2C(N(CC3=NC=C(C)C(OC)=C3C)C=N2)=NC(N)=N1	96.1444
V2B04 C14	C14	10mM	ONC0000008	3HCl/2.5H2O	DMSO	576.02	Bio-Techne	2161	nsc23766	CCN(CC)CCCC(C)NC1=NC(C)=CC(NC2=CC=C3N=C(C)C=C(N)C3=C2)=N1	97.3982
V2B04 D14	D14	10mM	ONC0000040	Null	DMSO	358.18	Bio-Techne	737	2iodomelatonin	COc1ccc2[nH]c(I)c(CCNC(C)=O)c2c1	94.6267
V2B04 E14	E14	10mM	ONC0000019	Null	DMSO	371.45	Bio-Techne	5012	pci29732	NC1=C2C(N(C4CCCC4)N=C2C3=CC=C(OC5=CC=CC=C5)C=C3)=NC=N1	80.5713
V2B04 F14	F14	10mM	ONC0000051	2HCl/1.5H2O	DMSO	571.51	Bio-Techne	1282	gnti	OC3=CC=C2CC([C@@]5(O)[C@@]4(CC8)C2=C3O[C@H]4C(NC7=C6C=C(NC=N)C=C7)=C6C5)N8CC1CC1	53.2523
V2B04 G14	G14	10mM	ONC0000030	Null	DMSO	464.57	Bio-Techne	4784	edaglitazone	CC(OC(C5=CC=CC=C5)=N4)=C4CCOC(C3=C2SC=C3)=CC=C2CC1C(NC(S1)=O)=O	100.5
V2B04 H14	H14	10mM	ONC0000062	Null	DMSO	338.39	Bio-Techne	3869	tcs2002	O=S(C)C(C=C3)=CC=C3C2=COC1=CC=C(C4=NN=C(C)O4)C=C12	113.367
V2B04 I14	I14	10mM	ONC0000041	HCl/0.25H2O	DMSO	487.32	Bio-Techne	3189	sb399885	ClC1=CC(Cl)=CC(NS(C2=CC(N3CCNCC3)=C(OC)C=C2)(=O)=O)=C1OC	47.8413
V2B04 J14	J14	10mM	ONC0000073	Null	DMSO	146.15	Bio-Techne	2192	4hqn	OC1=C2C=CC=CC2=NC=N1	57.6075
V2B04 K14	K14	10mM	ONC0000052	H2O	DMSO	835.82	Bio-Techne	5051	bio5192	O=C(NC2=CC=C(CC(N(C)[C@@H](CC(C)C)C(NCC[C@@H]([C@@](O)=O)N[C@]([C@H]3N(S(C4=CC(Cl)=CC(Cl)=C4)(=O)=O)CCC3)=O)=O)=O)C=C2)NC1=CC=CC=C1C	94.2308
V2B04 L14	L14	10mM	ONC0000084	maleic_acid/0.25H2O	DMSO	323.82	Bio-Techne	458	5carboxamidotryptamine	NCCc1c[nH]c2ccc(cc12)C(N)=O	55.6938
V2B04 M14	M14	10mM	ONC0000063	Null	DMSO	447.6	Bio-Techne	4742	gue1654	O=C(C(C5=CC=CC=C5)C4=CC=CC=C4)NC(S3)=NC1=C3C(SC(SC)=N2)=C2C=C1	103.535
V2B04 N14	N14	10mM	ONC0000085	HCl/0.25H2O	DMSO	584.49	Bio-Techne	2252	doxorubicin	OC1=C(C[C@]([C@](CO)=O)(O)C[C@@H]4O[C@@]5([H])C[C@H](N)[C@H](O)[C@H](C)O5)C4=C(O)C3=C1C(C2=CC=CC(OC)=C2C3=O)=O	96.0124
V2B04 O14	O14	10mM	ONC0000074	Null	DMSO	413.91	Bio-Techne	4701	ec144	ClC1=C2C(N(CC3=C(C)C(OC)=C(C)C=N3)C=C2C#CCC(C)(C)O)=NC(N)=N1	147.483
V2B04 B15	B15	10mM	ONC0000009	Null	DMSO	285.24	Bio-Techne	3495	fludarabine	O[C@@H]1[C@@H](CO)O[C@@H](N3C2=NC(F)=NC(N)=C2N=C3)[C@H]1O	119.438
V2B04 C15	C15	10mM	ONC0000086	HCl	DMSO	315.8	Bio-Techne	1134	cgp12177	CC(C)(C)NCC(O)COC1=CC=CC2=C1NC(=O)N2	90.9974
V2B04 D15	D15	10mM	ONC0000020	HCl/0.25H2O	DMSO	241.25	Bio-Techne	5160	medetomidine	CC(C2=CN=CN2)C1=C(C)C(C)=CC=C1	129.204
V2B04 E15	E15	10mM	ONC0000010	HCl	DMSO	444.77	Bio-Techne	1088	cgp54626	OP(CC1CCCCC1)(C[C@@H](O)CN[C@@H](C)C2=CC(Cl)=C(Cl)C=C2)=O	100.038
V2B04 F15	F15	10mM	ONC0000031	Null	DMSO	225.1	Bio-Techne	1224	2apb	NCCOB(C1=CC=CC=C1)C1=CC=CC=C1	77.6678
V2B04 G15	G15	10mM	ONC0000021	HCl/H2O	DMSO	244.73	Bio-Techne	558	2methyl5hydroxytryptamine	Cc1[nH]c2ccc(O)cc2c1CCN	80.3073
V2B04 H15	H15	10mM	ONC0000042	0.5H2O	DMSO	522.42	Bio-Techne	5190	frax486	FC1=CC(NC3=NC(N(CC)C(C(C5=CC=C(Cl)C=C5Cl)=C4)=O)=C4C=N3)=CC=C1N2CCNCC2	82.4849
V2B04 I15	I15	10mM	ONC0000032	HCl/0.5H2O	DMSO	452.43	Bio-Techne	1207	brl15572	OC(CN1CCN(CC1)C1=CC=CC(Cl)=C1)C(C1=CC=CC=C1)C1=CC=CC=C1	128.149
V2B04 J15	J15	10mM	ONC0000053	Null	DMSO	418.49	Bio-Techne	3433	gsk0660	O=S(NC1=C(OC)C=C(NC3=CC=CC=C3)C=C1)(C2=C(C(OC)=O)SC=C2)=O	99.5098
V2B04 K15	K15	10mM	ONC0000043	Null	DMSO	200.26	Bio-Techne	3670	ska31	NC3=NC2=C(S3)C=CC1=CC=CC=C12	123.661
V2B04 L15	L15	10mM	ONC0000064	HCl/0.25H2O	DMSO	308.29	Bio-Techne	884	dihydrexidine	OC1=C(O)C=C(CC[C@]3([H])[C@@]([H])2C4=C(C=CC=C4)CN3)C2=C1	117.788
V2B04 M15	M15	10mM	ONC0000054	Null	DMSO	182.23	Bio-Techne	1132	harmane	CC1=NC=CC2=C1NC1=C2C=CC=C1	123.397
V2B04 N15	N15	10mM	ONC0000075	Null	DMSO	262.7	Bio-Techne	3707	vu0361737	ClC1=C(OC)C=C(NC(C2=NC=CC=C2)=O)C=C1	122.21
V2B04 O15	O15	10mM	ONC0000065	HCl	DMSO	402.92	Bio-Techne	1147	skf96365	COC1=CC=C(CCCOC(CN2C=CN=C2)C2=CC=C(OC)C=C2)C=C1	143.59
V2B04 B16	B16	10mM	ONC0000076	Null	DMSO	544.74	Bio-Techne	1104	cf102	O[C@@H]1[C@@H]([C@](NC)=O)O[C@@H](N(C=N4)C2=C4C(NCC3=CC(I)=CC=C3)=NC(Cl)=N2)[C@@H]1O	94.2308
V2B04 C16	C16	10mM	ONC0000011	Null	DMSO	311.35	Bio-Techne	4702	etp45658	CN2C1=NC(C3=CC(O)=CC=C3)=NC(N4CCOCC4)=C1C=N2	67.7036
V2B04 D16	D16	10mM	ONC0000087	HBr	DMSO	367.31	Bio-Techne	1267	pifithrinalpha	CC1=CC=C(C=C1)C(=O)CN1C(=N)SC2=C1CCCC2	88.8857
V2B04 E16	E16	10mM	ONC0000022	Null	DMSO	241.25	Bio-Techne	2176	bvt948	CC1(C)C(=O)N=C2C1=C(O)C(=O)C1=CC=CC=C21	75.2922
V2B04 F16	F16	10mM	ONC0000088	HCl	DMSO	262.78	Bio-Techne	2173	way629	C1CCC2=C(C1)N1CCNCC3=C1C2=CC=C3	100.302
V2B04 G16	G16	10mM	ONC0000033	0.25H2O	DMSO	376.93	Bio-Techne	4730	ppya	O=C(N(C)C)C1=CN=CC(C2=CN=C(NC=C3C4=C(OC)C=CC=C4)C3=C2)=C1	84.5305
V2B04 H16	H16	10mM	ONC0005457	Null	DMSO	371.46	MedChemExpress	HY-16663	itx3	O=C(/C1=C\C2=C(C)N(C(C)=C2)C3=CC=CC=C3)N4C(S1)=NC5=CC=CC=C45	65.9219
V2B04 I16	I16	10mM	ONC0000044	Null	DMSO	433.48	Bio-Techne	1949	l670596	CS(=O)(=O)C1=CC=C(CN2C3=C(CCCC3CC(O)=O)C3=CC(F)=CC(F)=C23)C=C1	95.8805
V2B04 J16	J16	10mM	ONC0005468	Null	DMSO	178.58	Enzo Life Sciences BVBA	EI113	acivicin	N[C@H]([C@@H]1CC(Cl)=NO1)C(O)=O	102.281
V2B04 K16	K16	10mM	ONC0000055	0.5H2O	DMSO	369.33	Bio-Techne	630	rosmarinicacid	OC(=O)[C@@H](Cc1ccc(O)c(O)c1)OC(=O)\C=C\c1ccc(O)c(O)c1	73.9725
V2B04 L16	L16	10mM	ONC0005479	Null	DMSO	343.88	Enzo Life Sciences BVBA	D108	clothiapine	CN1CCN(CC1)C1=Nc2ccccc2Sc2ccc(Cl)cc12	75.7541
V2B04 M16	M16	10mM	ONC0000066	Null	DMSO	160.17	Bio-Techne	4684	daminozide	O=C(NN(C)C)CCC(O)=O	102.479
V2B04 N16	N16	10mM	ONC0005490	HCl	DMSO	255.74	Enzo Life Sciences BVBA	SL230	miglustat nbutyldeoxynojirimycinhcl	CCCCN1C[C@H](O)[C@@H](O)[C@H](O)[C@H]1CO	110.728
V2B04 O16	O16	10mM	ONC0000077	Null	DMSO	459.59	Bio-Techne	2194	r59022	CC1=C(CCN2CC\C(CC2)=C(/C2=CC=CC=C2)C2=CC=C(F)C=C2)C(=O)N2C=CSC2=N1	101.753
V2B04 B17	B17	10mM	ONC0005501	Null	DMSO	458.56	Enzo Life Sciences BVBA	CT100	fumagillin	CO[C@@H]1[C@@H](CC[C@]2(CO2)C1[C@@]1(C)O[C@@H]1CC=C(C)C)OC(=O)\C=C\C=C\C=C\C=C\C(O)=O	131.316
V2B04 C17	C17	10mM	ONC0005458	Null	DMSO	256.3	Enzo Life Sciences BVBA	385-034	pterostilbene	COc1cc(OC)cc(C=Cc2ccc(O)cc2)c1	95.2866
V2B04 D17	D17	10mM	ONC0005512	Null	DMSO	313.36	MedChemExpress	HY-70005	cpa inhibitor	O=C(N(CC(C(O)=O)CC1=CC=CC=C1)O)CC2=CC=CC=C2	134.021
V2B04 E17	E17	10mM	ONC0005469	Null	DMSO	354.49	Enzo Life Sciences BVBA	PG008	prostaglandin f2	CCCCC[C@H](O)\C=C\[C@H]1[C@H](O)C[C@H](O)[C@@H]1C\C=C/CCCC(O)=O	112.179
V2B04 F17	F17	10mM	ONC0005523	Null	DMSO	366.41	Enzo Life Sciences BVBA	NP563	diacetoxyscirpenol	CC(=O)OC[C@]12CCC(C)=C[C@H]1O[C@@H]1[C@H](O)[C@@H](OC(C)=O)[C@@]2(C)[C@@]11CO1	77.0739
V2B04 G17	G17	10mM	ONC0005480	Null	DMSO	256.26	Enzo Life Sciences BVBA	NP233	pinocembrin	Oc1cc(O)c2C(=O)C[C@H](Oc2c1)c1ccccc1	81.4291
V2B04 H17	H17	10mM	ONC0005534	Null	DMSO	479.62	Enzo Life Sciences BVBA	T108	cytochalasin b	C[C@H]1[C@H]2[C@H](Cc3ccccc3)NC(=O)[C@]22OC(=O)\C=C/[C@H](O)CCC[C@@H](C)C\C=C\[C@H]2[C@H](O)C1=C	102.941
V2B04 I17	I17	10mM	ONC0005491	Null	DMSO	223.17	Enzo Life Sciences BVBA	AC1301	cgs 19755	OC(=O)[C@H]1C[C@@H](CP(O)(O)=O)CCN1	127.687
V2B04 J17	J17	10mM	ONC0005535	Null	DMSO	310.48	Enzo Life Sciences BVBA	AC3084	desogestrel	CC[C@]12CC(=C)[C@H]3[C@@H](CCC4=CCCC[C@H]34)[C@@H]1CC[C@@]2(O)C#C	146.625
V2B04 K17	K17	10mM	ONC0005502	HCl	DMSO	218.63	Enzo Life Sciences BVBA	AC3107	eflornithinehcl	NCCCC(N)(C(F)F)C(O)=O	114.093
V2B04 L17	L17	10mM	ONC0005459	Null	DMSO	416.65	Enzo Life Sciences BVBA	NP272	sarsasapogenin	C[C@H]1[C@H]2[C@H](C[C@H]3[C@@H]4CC[C@@H]5C[C@@H](O)CC[C@]5(C)[C@H]4CC[C@]23C)O[C@]11CC[C@H](C)CO1	108.88
V2B04 M17	M17	10mM	ONC0005513	oxalic_acid	DMSO	252.28	Enzo Life Sciences BVBA	AC228	rjr 2403 oxalate	CNCC\C=C\c1cccnc1	95.6165
V2B04 N17	N17	10mM	ONC0005470	Null	DMSO	223.27	Enzo Life Sciences BVBA	G237	cerulenin	C\C=C\C\C=C\CCC(=O)[C@H]1O[C@H]1C(N)=O	138.443
V2B04 O17	O17	10mM	ONC0005524	Null	DMSO	401.89	Enzo Life Sciences BVBA	WN111	tnp470	CO[C@@H]1[C@@H](CC[C@]2(CO2)C1[C@@]1(C)O[C@@H]1CC=C(C)C)OC(=O)NC(=O)CCl	75.2262
V2B04 B18	B18	10mM	ONC0005481	Null	DMSO	335.45	Enzo Life Sciences BVBA	EI209	rev5901 l655238	CCCCCC(O)c1cccc(OCc2ccc3ccccc3n2)c1	92.779
V2B04 C18	C18	10mM	ONC0005460	HCl	DMSO	358.96	Sigma-Aldrich	A7606	aprindine	N(C2Cc3c(cccc3)C2)(CCCN(CC)CC)c1ccccc1	71.069
V2B04 D18	D18	10mM	ONC0005492	Null	DMSO	324.38	Enzo Life Sciences BVBA	DL199	dolasetron	O=C(O[C@H]1C[C@H]2C[C@H]3C[C@@H](C1)N2CC3=O)c1c[nH]c2ccccc12	77.7998
V2B04 E18	E18	10mM	ONC0005471	HCl	DMSO	303.79	Microsource Discovery Systems	1500129	apomorphine hydrochloride	CN1CCc2cccc-3c2[C@H]1Cc1ccc(O)c(O)c-31	91.1953
V2B04 F18	F18	10mM	ONC0005503	Null	DMSO	209.01	Sigma-Aldrich	MFCD01075172	boronophenylalanine	B(O)(O)c1ccc(cc1)C[C@H](N)C(=O)O	97.1342
V2B04 G18	G18	10mM	ONC0005482	Null	DMSO	380.53	MedChemExpress	HY-B0683	limaprost	O=C(O)/C=C/CCCC[C@@H]1[C@@H](/C=C/[C@@H](O)C[C@@H](C)CCCC)[C@H](O)CC1=O	96.3424
V2B04 H18	H18	10mM	ONC0005514	Null	DMSO	337.43	Sigma-Aldrich	MFCD00672748	phenserine	N1([C@@H]2N(c3c(cc(cc3)OC(=O)Nc4ccccc4)[C@@]2(CC1)C)C)C	85.2564
V2B04 I18	I18	10mM	ONC0005493	Null	DMSO	585.66	Sigma-Aldrich	MFCD00935753	tigecycline	N([C@H]1[C@H]2[C@](C(=O)C3[C@H](C2)Cc4c(c(c(cc4N(C)C)NC(=O)CNC(C)(C)C)O)C3=O)(C(=O)C(C1=O)C(=O)N)O)(C)C	77.3379
V2B04 J18	J18	10mM	ONC0005525	0.5tartaric_acid	DMSO	373.49	Sigma-Aldrich	MFCD00242594	trimeprazine	CC(CN(C)C)CN1c2ccccc2Sc3ccccc13	66.1199
V2B04 K18	K18	10mM	ONC0005504	Null	DMSO	592.14	MedChemExpress	HY-10299	gsk923295	O=C(N[C@@H](CC1=CC=C(C2=CN3C(C([C@@H](O)C)=CC=C3)=N2)C=C1)CNC(CN(C)C)=O)C4=CC(Cl)=C(C=C4)OC(C)C	90.8654
V2B04 L18	L18	10mM	ONC0005536	2HCl	DMSO	265.18	Sigma-Aldrich	SML1487	pozanicline	N1[C@@H](CCC1)COc2c(nccc2)C	58.9272
V2B04 M18	M18	10mM	ONC0005515	trifluoroacetic_acid	DMSO	684.71	MedChemExpress	HY-13541A	adh1 trifluoroacetate	O=C([C@@H](NC([C@H](C(C)C)NC([C@H](C)NC([C@H](CC1=CN=CN1)N2)=O)=O)=O)CSSC[C@H](NC(C)=O)C2=O)N	113.103
V2B04 N18	N18	10mM	ONC0005537	Null	DMSO	260.19	Sigma-Aldrich	MFCD00912427	perzinfotel	[P](=O)(O)(O)CCN1CCCNC2=C1C(=O)C2=O	115.875
V2B04 O18	O18	10mM	ONC0005526	Null	DMSO	419.38	Sigma-Aldrich	MFCD00865476	zopolrestat	FC(F)(F)c1cc2nc([s]c2cc1)CN3NC(=CC(=O)O)c4c(cccc4)C3=O	123.463
V2B04 B19	B19	10mM	ONC0005461	Null	DMSO	353.42	Sigma-Aldrich	MFCD00204311	fmoclleucine	N([C@@H](CC(C)C)C(=O)O)C(=O)OCC1c2c(cccc2)c3c1cccc3	142.072
V2B04 C19	C19	10mM	ONC0005538	Null	DMSO	356.33	Sigma-Aldrich	SMB00416	gentiopicrin	O1[C@H]([C@@H]([C@H]([C@@H]([C@H]1CO)O)O)O)O[C@@H]2OC=C3C(=CCOC3=O)[C@H]2C=C	86.3782
V2B04 D19	D19	10mM	ONC0005472	succinic_acid	DMSO	380.45	Sigma-Aldrich	C1618	cibenzoline	N1CCNC1=C2C(C2)(c4ccccc4)c3ccccc3	97.6621
V2B04 E19	E19	10mM	ONC0005462	Cl-	DMSO	283.89	Sigma-Aldrich	689599	benzyldimethyloctylammonium	[N+](CCCCCCCC)(Cc1ccccc1)(C)C	89.4796
V2B04 F19	F19	10mM	ONC0005483	HCl	DMSO	139.58	Microsource Discovery Systems	1500678	gammaaminobutyric acid hydrochloride	NCCCC(O)=O	110.728
V2B04 G19	G19	10mM	ONC0005473	2Na+	DMSO	246.22	Sigma-Aldrich	MFCD00070501	disodium sebacate	[O-]C(=O)CCCCCCCCC(=O)[O-]	90.6674
V2B04 H19	H19	10mM	ONC0005494	Null	DMSO	863.37	Sigma-Aldrich	MFCD00042919	coenzymeq10	O(C)C1=C(C(=O)C(=C(C1=O)C\C=C(\CC\C=C(\CC\C=C(\CC\C=C(\CC\C=C(\CC\C=C(\CC\C=C(\CC\C=C(\CC\C=C(\CCC=C(C)C)/C)/C)/C)/C)/C)/C)/C)/C)/C)C)OC	87.434
V2B04 I19	I19	10mM	ONC0005484	Null	DMSO	325.43	Sigma-Aldrich	MFCD00056869	amdinocillin	S1[C@H]2N([C@H](C1(C)C)C(=O)O)C(=O)[C@H]2\N=C\N3CCCCCC3	106.307
V2B04 J19	J19	10mM	ONC0005505	Null	DMSO	166.14	Sigma-Aldrich	MFCD00037979	7methylxanthine	[n]1(c2c(nc1)nc(nc2O)O)C	145.965
V2B04 K19	K19	10mM	ONC0005495	Null	DMSO	267.31	Sigma-Aldrich	MFCD00005303	sulfamoxole	[S](=O)(=O)(Nc2nc(c([o]2)C)C)c1ccc(cc1)N	107.494
V2B04 L19	L19	10mM	ONC0005516	HCl	DMSO	339.85	Sigma-Aldrich	SML1038	pumosetrag	[s]1c2c(ncc(c2O)C(=O)N[C@@H]3C4CCN(C3)CC4)cc1	106.834
V2B04 M19	M19	10mM	ONC0005506	succinic_acid/H2O	DMSO	379.42	Sigma-Aldrich	SML1291	frovatriptan	[nH]1c2c(c3c1CC[C@H](C3)NC)cc(cc2)C(=O)N	114.357
V2B04 N19	N19	10mM	ONC0005527	Null	DMSO	131.14	Sigma-Aldrich	MFCD00045939	guanidinopropionicacid	N(CCC(=O)O)C(=N)N	129.072
V2B04 O19	O19	10mM	ONC0005517	Null	DMSO	149.21	Sigma-Aldrich	V900487	lmethionine	S(CC[C@H](N)C(=O)O)C	102.809
V2B04 B20	B20	10mM	ONC0005528	Na+	DMSO	276.25	Sigma-Aldrich	M5750	menadionebisulfite	[S](=O)(=O)([O-])C1(CC(=O)c2c(cccc2)C1=O)C	107.23
V2B04 C20	C20	10mM	ONC0005463	Null	DMSO	234.3	Sigma-Aldrich	S6826	stiripentol	O1COc2c1cc(cc2)\C=C\C(O)C(C)(C)C	84.9265
V2B04 D20	D20	10mM	ONC0005539	Null	DMSO	444.66	Sigma-Aldrich	MFCD00079646	menatetrenone	O=C1c2c(cccc2)C(=O)C(=C1C\C=C(\CC\C=C(\CC\C=C(\CCC=C(C)C)/C)/C)/C)C	92.5151
V2B04 E20	E20	10mM	ONC0005474	Null	DMSO	598.51	Sigma-Aldrich	PZ0225	cp532623	FC(F)(F)c1cc(cc(c1)CN([C@H]2C[C@H](N(c3c2cc(cc3)C(F)(F)F)C(=O)OC(C)C)CC)C(=O)C)C(F)(F)F	89.8756
V2B04 F20	F20	10mM	ONC0005540	Null	DMSO	304.39	Sigma-Aldrich	SML1523	estetrol	O[C@@H]1[C@H]2[C@H]3[C@H](CC[C@@]2([C@H]([C@@H]1O)O)C)c4c(cc(cc4)O)CC3	86.7081
V2B04 G20	G20	10mM	ONC0005485	Null	DMSO	147.18	Sigma-Aldrich	50118	id1101	N[C@@H]([C@H]([C@@H](O)C)C)C(=O)O	81.957
V2B04 H20	H20	10mM	ONC0005464	succinic_acid	DMSO	581.59	Sigma-Aldrich	SML0396	tafenoquine	FC(F)(F)c1cc(ccc1)Oc2c3c(nc(cc3C)OC)c(cc2OC)NC(CCCN)C	90.0735
V2B04 I20	I20	10mM	ONC0005496	Null	DMSO	424.68	Sigma-Aldrich	MFCD00866325	carboxyamidotriazole	Clc1c(c(cc(c1)C[n]3nnc(c3N)C(=O)N)Cl)C(=O)c2ccc(cc2)Cl	98.652
V2B04 J20	J20	10mM	ONC0005475	Null	DMSO	194.19	Microsource Discovery Systems	1401414	cresopirine	CC(=O)Oc1c(C)cccc1C(O)=O	103.007
V2B04 K20	K20	10mM	ONC0005507	Null	DMSO	353.42	MedChemExpress	HY-10392	sutezolid	O=C(O[C@H]1CNC(C)=O)N(C1)C2=CC(F)=C(N3CCSCC3)C=C2	87.632
V2B04 L20	L20	10mM	ONC0005486	2HCl	DMSO	241.12	Sigma-Aldrich	MFCD00012808	pyridoxamine	NCc1c(c(ncc1CO)C)O	80.9012
V2B04 M20	M20	10mM	ONC0005518	Null	DMSO	323.46	Sigma-Aldrich	MFCD00868180	cyamemazine	S1c2c(cc(cc2)C#N)N(c3c1cccc3)CC(CN(C)C)C	108.88
V2B04 N20	N20	10mM	ONC0005497	Na+	DMSO	475.86	Sigma-Aldrich	MFCD01682108	flucloxacillin	Fc1c(c(ccc1)Cl)c2n[o]c(c2C(=O)N[C@H]3[C@H]4SC([C@@H](N4C3=O)C(=O)[O-])(C)C)C	108.154
V2B04 O20	O20	10mM	ONC0005529	BF4-	DMSO	564.62	Sigma-Aldrich	MFCD00157250	ac1ndss5	[S+](CCCCCCCCCCCCCCCCCC)(CCC)c1c(cccc1)C(=O)OCC	106.834
V2B04 B21	B21	10mM	ONC0005508	Null	DMSO	456.72	Sigma-Aldrich	Y0001523	ursolicacid	O[C@@H]1C([C@H]2[C@@]([C@@H]3[C@]([C@@]4(CC[C@@]5([C@@H]([C@H]([C@@H](CC5)C)C)C4=CC3)C(=O)O)C)(CC2)C)(CC1)C)(C)C	146.889
V2B04 C21	C21	10mM	ONC0005465	Null	DMSO	459.51	Microsource Discovery Systems	1506317	apixaban	COc1ccc(cc1)-n1nc(C(N)=O)c2CCN(C(=O)c12)c1ccc(cc1)N1CCCCC1=O	93.6369
V2B04 D21	D21	10mM	ONC0005519	Null	DMSO	445.44	Sigma-Aldrich	MFCD00135583	tetrahydrofolicacid	N1C(CNc3nc(nc(c31)O)N)CNc2ccc(cc2)C(=O)N[C@@H](CCC(=O)O)C(=O)O	129.798
V2B04 E21	E21	10mM	ONC0005476	HBr	DMSO	379.36	Microsource Discovery Systems	1506319	vortioxetine hydrobromide	Cc1ccc(Sc2ccccc2N2CCNCC2)c(C)c1	112.509
V2B04 F21	F21	10mM	ONC0005530	Null	DMSO	218.3	Sigma-Aldrich	MFCD00056652	monoctanoin	O(CC(O)CO)C(=O)CCCCCCC	84.9265
V2B04 G21	G21	10mM	ONC0005487	Na+	DMSO	219.95	Microsource Discovery Systems	1506193	troclosene sodium	Cln1c(=O)[nH]c(=O)n(Cl)c1=O	96.2104
V2B04 H21	H21	10mM	ONC0005541	Null	DMSO	616.5	MedChemExpress	HY-15676	idasanutlin	O=C(O)C1=CC(OC)=C(NC([C@H]2[C@H](C3=C(F)C(Cl)=CC=C3)[C@](C4=CC=C(Cl)C=C4F)(C#N)[C@H](CC(C)(C)C)N2)=O)C=C1	130.722
V2B04 I21	I21	10mM	ONC0005498	Null	DMSO	494.01	Microsource Discovery Systems	2300229	glyburide	COc1ccc(Cl)cc1C(=O)NCCc1ccc(cc1)S(=O)(=O)NC(=O)NC1CCCCC1	116.667
V2B04 J21	J21	10mM	ONC0005542	Null	DMSO	362.36	Microsource Discovery Systems	1506324	marbofloxacin	CN1CCN(CC1)c1c(F)cc2c3c1OCN(C)n3cc(C(O)=O)c2=O	102.215
V2B04 K21	K21	10mM	ONC0005509	Null	DMSO	313.79	Microsource Discovery Systems	2300161	amoxapine	Clc1ccc2Oc3ccccc3N=C(N3CCNCC3)c2c1	96.2764
V2B04 L21	L21	10mM	ONC0005466	Null	DMSO	390.52	Microsource Discovery Systems	1601000	mevastatin	CC[C@H](C)C(=O)O[C@H]1CCC=C2C=C[C@H](C)[C@H](CC[C@@H]3C[C@@H](O)CC(=O)O3)[C@@H]12	127.093
V2B04 M21	M21	10mM	ONC0005520	HCl	DMSO	313.83	Microsource Discovery Systems	2300154	acecainide hydrochloride	CCN(CC)CCNC(=O)c1ccc(NC(C)=O)cc1	103.139
V2B04 N21	N21	10mM	ONC0005477	Null	DMSO	377.53	Microsource Discovery Systems	1505773	famprofazone	CC(Cc1ccccc1)N(C)Cc1c(C(C)C)c(=O)n(-c2ccccc2)n1C	115.215
V2B04 O21	O21	10mM	ONC0005531	Null	DMSO	440.42	Microsource Discovery Systems	1500679	aminopterin	Nc1nc(N)c2nc(CNc3ccc(cc3)C(=O)N[C@@H](CCC(O)=O)C(O)=O)cnc2n1	95.6165
V2B04 B22	B22	10mM	ONC0005488	Null	DMSO	444.53	Microsource Discovery Systems	1506315	canagliflozin	Cc1ccc(cc1Cc1ccc(s1)-c1ccc(F)cc1)[C@@H]1O[C@H](CO)[C@@H](O)[C@H](O)[C@H]1O	88.7538
V2B04 C22	C22	10mM	ONC0005467	Null	DMSO	363.38	Sigma-Aldrich	MFCD00909855	9aminocamptothecin	N21Cc3c(nc5c(c3)c(ccc5)N)C2=CC4=C(COC(=O)[C@]4(O)CC)C1=O	102.413
V2B04 D22	D22	10mM	ONC0005499	2tartaric_acid	DMSO	462.41	Microsource Discovery Systems	2300259	nicotine bitartrate	CN1CCCC1c1cccnc1	90.9974
V2B04 E22	E22	10mM	ONC0005478	Null	DMSO	339.35	Sigma-Aldrich	MFCD00712149	mofezolac	n1[o]c(c(c1c3ccc(cc3)OC)c2ccc(cc2)OC)CC(=O)O	125.707
V2B04 F22	F22	10mM	ONC0005510	Null	DMSO	365.84	Microsource Discovery Systems	2300325	metolazone	CC1Nc2cc(Cl)c(cc2C(=O)N1c1ccccc1C)S(N)(=O)=O	74.7643
V2B04 G22	G22	10mM	ONC0005489	Null	DMSO	397.43	Sigma-Aldrich	MFCD00864836	cefetamet	[s]1c(nc(c1)\C(=N\OC)\C(=O)N[C@H]2[C@H]3SCC(=C(N3C2=O)C(=O)O)C)N	95.6165
V2B04 H22	H22	10mM	ONC0005521	HCl	DMSO	491.07	Microsource Discovery Systems	2300307	verapamil hydrochloride	COc1ccc(CCN(C)CCCC(C#N)(C(C)C)c2ccc(OC)c(OC)c2)cc1OC	85.1904
V2B04 I22	I22	10mM	ONC0005500	succinic_acid	DMSO	480.57	Microsource Discovery Systems	1505497	solifenacin succinate	O=C(O[C@H]1CN2CCC1CC2)N1CCc2ccccc2[C@@H]1c1ccccc1	90.9314
V2B04 J22	J22	10mM	ONC0005532	HCl	DMSO	681.78	Microsource Discovery Systems	2300165	amiodarone hydrochloride	CCCCc1oc2ccccc2c1C(=O)c1cc(I)c(OCCN(CC)CC)c(I)c1	62.6885
V2B04 K22	K22	10mM	ONC0005511	Null	DMSO	742.69	Microsource Discovery Systems	1505245	troxerutin	C[C@@H]1O[C@@H](OC[C@H]2O[C@@H](Oc3c(oc4cc(OCCO)cc(O)c4c3=O)-c3ccc(OCCO)c(OCCO)c3)[C@H](O)[C@@H](O)[C@@H]2O)[C@H](O)[C@H](O)[C@H]1O	76.48
V2B04 L22	L22	10mM	ONC0005543	Null	DMSO	308.34	Sigma-Aldrich	MFCD00006454	carboxypyridinedisulfide	S(Sc2ncc(cc2)C(=O)O)c1ncc(cc1)C(=O)O	91.4593
V2B04 M22	M22	10mM	ONC0005522	HCl	DMSO	425.92	Microsource Discovery Systems	1505263	alfuzosin hydrochloride	COc1cc2nc(nc(N)c2cc1OC)N(C)CCCNC(=O)C1CCCO1	118.448
V2B04 N22	N22	10mM	ONC0005544	Null	DMSO	143.15	Sigma-Aldrich	MFCD00134455	cyclocreatine	N1(CCNC1=N)CC(=O)O	121.088
V2B04 O22	O22	10mM	ONC0005533	fumaric_acid	DMSO	499.59	Microsource Discovery Systems	1505187	quetiapine fumarate	OCCOCCN1CCN(CC1)C1=Nc2ccccc2Sc2ccccc12	98.8499
V2B05 B03	B03	10mM	ONC0002648	0.25H2O	DMSO	496	Bio-Techne	3239	pf573228	O=C(N3)CCC1=C3C=CC(NC2=NC(NCC4=CC=CC(S(=O)(C)=O)=C4)=C(C(F)(F)F)C=N2)=C1	80.8978
V2B05 C03	C03	10mM	ONC0002725	Null	DMSO	387.9	Bio-Techne	1746	nemonapride	O=C(C3=C(OC)C=C(NC)C(Cl)=C3)N[C@@H]1CCN(CC2=CC=CC=C2)[C@@H]1C.O=C(C6=C(OC)C=C(NC)C(Cl)=C6)N[C@H]4CCN(CC5=CC=CC=C5)[C@H]4C	82.5517
V2B05 D03	D03	10mM	ONC0002659	2HCl/0.25H2O	DMSO	375.77	Bio-Techne	3506	nvpdpp728	O=C(N2CCC[C@H]2C#N)CNCCNC1=NC=C(C#N)C=C1	81.0396
V2B05 E03	E03	10mM	ONC0002649	0.75H2O	DMSO	363.87	Bio-Techne	2009	psb1115	O=C(NC2=C1NC(C3=CC=C(S(=O)(O)=O)C=C3)=N2)N(CCC)C1=O	72.0614
V2B05 F03	F03	10mM	ONC0002670	0.25H2O	DMSO	466.4	Bio-Techne	4154	tcn201	ClC1=C(F)C=CC(S(NCC2=CC=C(C(NNC(C3=CC=CC=C3)=O)=O)C=C2)(=O)=O)=C1	98.1926
V2B05 G03	G03	10mM	ONC0002660	Null	DMSO	277.33	Bio-Techne	1690	sch28080	CC1=C(CC#N)N2C=CC=C(OCC3=CC=CC=C3)C2=N1	71.3999
V2B05 H03	H03	10mM	ONC0002681	2HCl/0.25H2O	DMSO	394.65	Bio-Techne	1767	zimelidine	CN(C)C\C=C(\C1=CC=C(Br)C=C1)C1=CC=CN=C1	89.4034
V2B05 I03	I03	10mM	ONC0002671	H2O	DMSO	483.98	Bio-Techne	1695	cisapride	CO[C@H]1CN(CCCOC2=CC=C(F)C=C2)CC[C@H]1NC(=O)C1=C(OC)C=C(N)C(Cl)=C1	79.7637
V2B05 J03	J03	10mM	ONC0002692	Null	DMSO	287.75	Bio-Techne	1615	sb366791	COC1=CC=CC(NC(=O)\C=C\C2=CC=C(Cl)C=C2)=C1	74.7549
V2B05 K03	K03	10mM	ONC0002682	Null	DMSO	317.43	Bio-Techne	2175	tetrabenazine	O=C3[C@@H](CC(C)C)CN2CCC1=CC(OC)=C(OC)C=C1[C@@]([H])2C3	76.2197
V2B05 L03	L03	10mM	ONC0002703	Null	DMSO	213.23	Bio-Techne	222	kainicacid	CC(=C)[C@H]1CN[C@@H]([C@H]1CC(O)=O)C(O)=O	80.3308
V2B05 M03	M03	10mM	ONC0002693	Null	DMSO	324.4	Bio-Techne	1475	chromanol293b3r4s	CCS(=O)(=O)N(C)[C@@H]1[C@@H](O)C(C)(C)OC2=C1C=C(C=C2)C#N	103.863
V2B05 N03	N03	10mM	ONC0002714	0.5H2O	DMSO	317.31	Bio-Techne	1691	neca	O[C@@H]1[C@@H]([C@](NCC)=O)O[C@@H](N2C=NC3=C2N=CN=C3N)[C@@H]1O	91.8133
V2B05 O03	O03	10mM	ONC0002704	Null	DMSO	315.38	Bio-Techne	4473	a804598	C[C@@H](C3=CC=CC=C3)NC(NC2=CC=CC1=NC=CC=C12)=NC#N	92.6639
V2B05 B04	B04	10mM	ONC0002715	HCl	DMSO	443.95	Bio-Techne	1771	s14506	COC1=CC2=C(C=CC=C2C=C1)N1CCN(CCNC(=O)C2=CC=C(F)C=C2)CC1	83.1187
V2B05 C04	C04	10mM	ONC0002650	Null	DMSO	319.4	Bio-Techne	4346	ro677476	FC(C=C2)=CC=[C@@]2[C@@H]1CCCN1S(C3=CC=C(C)C=C3)(=O)=O	94.0815
V2B05 D04	D04	10mM	ONC0002726	Null	DMSO	275.35	Bio-Techne	1350	roliprams	O=C1NC[C@H](C2=CC(OC3CCCC3)=C(OC)C=C2)C1	79.5747
V2B05 E04	E04	10mM	ONC0002661	0.25H2O	DMSO	383.94	Bio-Techne	4472	bay606583	NC1=NC(SCC(N)=O)=C(C#N)C(C2=CC=C(OCC3CC3)C=C2)=C1C#N	66.7218
V2B05 F04	F04	10mM	ONC0002727	Null	DMSO	240.52	Bio-Techne	1758	petcm	OC(CC1=CC=NC=C1)C(Cl)(Cl)Cl	75.5582
V2B05 G04	G04	10mM	ONC0002672	Null	DMSO	394.39	Bio-Techne	4651	jw67	O=C1NC6=C(C=CC=C6)C21OCC3(COC(C(NC5=C4C=CC=C5)=O)4OC3)CO2	79.9055
V2B05 H04	H04	10mM	ONC0002651	Null	DMSO	348.39	Bio-Techne	4603	luf5834	NC1=NC(SCC3=NC=CN3)=C(C#N)C(C2=CC=C(O)C=C2)=C1C#N	74.6131
V2B05 I04	I04	10mM	ONC0002683	Null	DMSO	276.68	Bio-Techne	1508	gw9662	[O-][N+](=O)C1=CC(C(=O)NC2=CC=CC=C2)=C(Cl)C=C1	79.433
V2B05 J04	J04	10mM	ONC0002662	Null	DMSO	285.69	Bio-Techne	1699	cgs15943	NC1=NC2=CC=C(Cl)C=C2C2=NC(=NN12)C1=CC=CO1	75.0384
V2B05 K04	K04	10mM	ONC0002694	0.25H2O	DMSO	278.85	Bio-Techne	4475	cardionogen1	C12=NN=C(C3=CC=CO3)N1N=C(C4CCCCC4)S2	66.7218
V2B05 L04	L04	10mM	ONC0002673	Null	DMSO	479.4	Bio-Techne	4319	a784168	O=C(NC3=CC=C(S(=O)(C(F)(F)F)=O)C=C3)C(CC2)=CCN2C1=C(C(F)(F)F)C=CC=N1	70.5493
V2B05 M04	M04	10mM	ONC0002705	Null	DMSO	401.95	Bio-Techne	433	sc9	Clc1cccc2c(cccc12)S(=O)(=O)NCCCCCCc1ccccc1	87.0408
V2B05 N04	N04	10mM	ONC0002684	0.25H2O	DMSO	407.4	Bio-Techne	4571	a867744	O=C(CC)C1=C(C)N(C3=CC=C(S(N)(=O)=O)C=C3)C(C2=CC=C(Cl)C=C2)=C1	109.25
V2B05 O04	O04	10mM	ONC0002716	0.75H2O	DMSO	374.91	Bio-Techne	1579	hemado	O[C@@H]1[C@@H](CO)O[C@@H](N(C=N3)C2=C3C(NC)=NC(C#CCCCC)=N2)[C@@H]1O	66.8163
V2B05 B05	B05	10mM	ONC0002695	0.25H2O	DMSO	328.89	Bio-Techne	4750	tcmps112	NC1=C(C#N)C(NC(C)(C)C)=NC(NC2=CC=C(C(N)=O)C=C2)=C1	55.9008
V2B05 C05	C05	10mM	ONC0002553	H2O	DMSO	618.81	Bio-Techne	4625	tcot39	O=C(N5[C@H]([C@](N6CCN(C)CCC6)=S)CCC5)NCC(C(C)=C2)=CC=C2C(N1C(C=CC=C3)=C3NC(N(C)N=C4)=C4C1)=O	66.202
V2B05 D05	D05	10mM	ONC0002706	HCl	DMSO	468.94	Bio-Techne	4289	rp001	CC(C)OC1=C(C#N)C=C(C2=NC(C3=C(CCC4NCCC(O)=O)C4=CC=C3)=NO2)C=C1	77.2593
V2B05 E05	E05	10mM	ONC0002564	HCl	DMSO	381.99	Bio-Techne	2095	pnu37883	C1(CC3C2)CC2(/N=C(N5CCOCC5)/NC4CCCCC4)CC(C3)C1	92.9474
V2B05 F05	F05	10mM	ONC0002717	Null	DMSO	411.87	Bio-Techne	2190	sr27897	OC(=O)CN1C(=CC2=CC=CC=C12)C(=O)NC1=NC(=CS1)C1=CC=CC=C1Cl	83.6858
V2B05 G05	G05	10mM	ONC0002575	0.5H2O	DMSO	287.25	Bio-Techne	1709	cl218872	CC1=NN=C2C=CC(=NN12)C1=CC(=CC=C1)C(F)(F)F	65.3514
V2B05 H05	H05	10mM	ONC0002728	Null	DMSO	480.55	Bio-Techne	4481	ki20227	O=C(NC(C)C3=NC=CS3)NC(C(OC)=C2)=CC=C2OC1=C4C(C=C(OC)C(OC)=C4)=NC=C1	85.4341
V2B05 I05	I05	10mM	ONC0002586	Null	DMSO	244.25	Bio-Techne	1625	dfb	FC1=CC(=CC=C1)\C=N\N=C\C1=CC=CC(F)=C1	79.3857
V2B05 J05	J05	10mM	ONC0002630	0.25H2O	DMSO	430.01	Bio-Techne	2999	rwj67657	FC(C=C4)=CC=C4C(N=C(C#CCCO)N2CCCC3=CC=CC=C3)=C2C1=CC=NC=C1	73.9516
V2B05 K05	K05	10mM	ONC0002597	HCl/0.75H2O	DMSO	545.55	Bio-Techne	1664	gw1929	CN(CCOC1=CC=C(C[C@H](NC2=CC=CC=C2C(=O)C2=CC=CC=C2)C(O)=O)C=C1)C1=NC=CC=C1	67.6669
V2B05 L05	L05	10mM	ONC0002554	2HCl/2H2O	DMSO	435.34	Bio-Techne	5061	srpin340	O=C(NCC3=CC=CC(O)=C3)NC1=NC(C2=CC=NC=C2)=CS1	81.9374
V2B05 M05	M05	10mM	ONC0002608	HCl	DMSO	476.33	Bio-Techne	3664	teijincompound1	O=C(CNC(C3=CC=CC(C(F)(F)F)=C3)=O)N[C@@H]1CCN(CC2=CC=C(Cl)C=C2)C1	76.9758
V2B05 N05	N05	10mM	ONC0002565	2HCl/H2O	DMSO	500.52	Bio-Techne	3354	pf429242	O=C(C2=CC=C(CN(CC)CC)C=C2)N(CCC3=CC=CC=C3OC)[C@@H]1CCNC1	67.8086
V2B05 O05	O05	10mM	ONC0002619	Null	DMSO	401.47	Bio-Techne	4314	sb268262	O=S(C2=NC=CS2)C1=CC=C(C(N(C)C3=CC=CC=C3C)=O)C=C1[N+]([O-])=O	108.447
V2B05 B06	B06	10mM	ONC0002576	Null	DMSO	301.69	Bio-Techne	3136	2chloroadenosine	O[C@@H]1[C@@H](CO)O[C@@H](N3C2=NC(Cl)=NC(N)=C2N=C3)[C@@H]1O	91.5298
V2B05 C06	C06	10mM	ONC0002555	H2O	DMSO	398.27	Bio-Techne	3062	ns1643	OC1=C(NC(NC2=C(O)C=CC(C(F)(F)F)=C2)=O)C=C(C(F)(F)F)C=C1	109.722
V2B05 D06	D06	10mM	ONC0002587	HCl/3H2O	DMSO	488.04	Bio-Techne	3371	tcsox229	C[C@@](C)(C)[C@H](NCC3=CC=NC=C3)C(N(C2)CCC1=C2C=C(OC)C(OC)=C1)=O	68.7537
V2B05 E06	E06	10mM	ONC0002566	Null	DMSO	588.09	Bio-Techne	5286	auroraainhibitori	O=C(NC3=CC=CC=C3Cl)C(C=C2)=CC=C2NC1=C(F)C=NC(NC4=CC=C(CC(N5CCN(CC)CC5)=O)C=C4)=N1	68.8009
V2B05 F06	F06	10mM	ONC0002598	Null	DMSO	505.82	Bio-Techne	3571	sb657510	BrC1=CC(OC)=C(OC)C=C1S(NC2=CC=C(Cl)C(O[C@H]3CN(C)CC3)=C2)(=O)=O	67.4306
V2B05 G06	G06	10mM	ONC0002577	Null	DMSO	460.46	Bio-Techne	5682	ar12	O=C(CN)NC(C=C1)=CC=C1N2C(C(C=C3)=CC4=C3C5=CC=CC=C5C=C4)=CC(C(F)(F)F)=N2	66.9581
V2B05 H06	H06	10mM	ONC0002609	Null	DMSO	372.69	Bio-Techne	4044	sipatrigine	ClC1=CC(Cl)=C(Cl)C(C2=C(N)N=C(N3CCN(C)CC3)N=C2)=C1	101.548
V2B05 I06	I06	10mM	ONC0002588	HCl	DMSO	321.85	Bio-Techne	3353	psn375963	CCCCC(CC3)CCC3C1=NC(C2=CC=NC=C2)=NO1	57.6964
V2B05 J06	J06	10mM	ONC0002620	0.75ethanol	DMSO	415.05	Bio-Techne	1144	u0126	N\C(SC1=CC=CC=C1N)=C(C#N)/C(C#N)=C(\N)SC1=CC=CC=C1N	70.3131
V2B05 K06	K06	10mM	ONC0002599	Null	DMSO	328.41	Bio-Techne	4554	sobetirome	CC1=CC(OCC(O)=O)=CC(C)=C1CC2=CC(C(C)C)=C(O)C=C2	88.0331
V2B05 L06	L06	10mM	ONC0002631	fumaric_acid/H2O	DMSO	422.44	Bio-Techne	3134	pha568487 fumarate	O=C(C3=CC=C(OCCO4)C4=C3)N[C@@H]1C2CCN(CC2)C1	74.4714
V2B05 M06	M06	10mM	ONC0002610	Null	DMSO	409.41	Bio-Techne	3430	cftrinh172	O=C(N(C3=CC=CC(C(F)(F)F)=C3)C(S2)=S)\C2=C/C1=CC=C(C(O)=O)C=C1	70.3131
V2B05 N06	N06	10mM	ONC0002632	HCl/2H2O	DMSO	285.74	Bio-Techne	3140	pha767491	O=C1NCCC2=C1C=C(C3=CC=NC=C3)N2	69.179
V2B05 O06	O06	10mM	ONC0002621	Null	DMSO	452.56	Bio-Techne	3994	az3146	CN(C1=CN=C(NC4=CC=C(OC5CCN(C)CC5)C=C4OC)N=C1N2C3CCCC3)C2=O	77.212
V2B05 B07	B07	10mM	ONC0002556	HCl	DMSO	438.9	Bio-Techne	3355	pnu177864	O=S(C1=CC=C(OC(F)(F)F)C=C1)(NC2=CC=C(CCNCCC)C=C2)=O	83.5913
V2B05 C07	C07	10mM	ONC0002633	2HCl/0.25H2O	DMSO	373.84	Bio-Techne	3417	cp99994	COC(C=CC=C3)=C3CN[C@@H]1[C@H]([C@]2=CC=CC=C2)NCCC1	71.1636
V2B05 D07	D07	10mM	ONC0002567	Null	DMSO	518.57	Bio-Techne	3367	gossypol	OC1=[C@]([C@]2=C(O)C(C(C=O)=C(O)C(O)=C3C(C)C)=C3C=C2C)C(C)=CC4=C1C(C=O)=C(O)C(O)=C4C(C)C	85.7177
V2B05 E07	E07	10mM	ONC0002557	Null	DMSO	364.41	Bio-Techne	3235	cdppb	O=C(C4=CC(C#N)=CC=C4)NC1=CC(C3=CC=CC=C3)=NN1C2=CC=CC=C2	86.8045
V2B05 F07	F07	10mM	ONC0002578	HCl/0.25H2O	DMSO	241.25	Bio-Techne	2749	dexmedetomidine	C[C@H](C2=CN=CN2)C1=C(C)C(C)=CC=C1	93.9398
V2B05 G07	G07	10mM	ONC0002568	1.5H2O	DMSO	467.58	Bio-Techne	4842	bix02189	O=C2NC1=CC(C(N(C)C)=O)=CC=C1/C2=C(C4=CC=CC=C4)/NC3=CC(CN(C)C)=CC=C3	85.6232
V2B05 H07	H07	10mM	ONC0002589	0.75H2O	DMSO	260.81	Bio-Techne	3135	nu2058	NC1=NC(OCC3CCCCC3)=C2C(NC=N2)=N1	81.2286
V2B05 I07	I07	10mM	ONC0002579	Null	DMSO	350.46	Bio-Techne	3622	ipa3	OC2=C(SSC3=C(O)C=CC4=C3C=CC=C4)C1=CC=CC=C1C=C2	67.3833
V2B05 J07	J07	10mM	ONC0002600	HCl/0.75H2O	DMSO	203.24	Bio-Techne	3692	44pentamethylenepiperidine	C1CCCCC21CCNCC2	78.9604
V2B05 K07	K07	10mM	ONC0002590	0.25H2O	DMSO	456.97	Bio-Techne	3440	sid7969543	O=C2C1=CC=CC(OC(C)C(OCC)=O)=C1C=CN2CC(NC3=CC=C(OCCO4)C4=C3)=O	95.6409
V2B05 L07	L07	10mM	ONC0002611	0.75H2O	DMSO	263.7	Bio-Techne	1265	midafotel	O=P(/C=C/CN1C[C@H]([C@](O)=O)NCC1)(O)O	84.1583
V2B05 M07	M07	10mM	ONC0002601	Null	DMSO	371.89	Bio-Techne	3718	as1949490	ClC(C=C2)=CC=C2COC1=C(C(N[C@@H](C)C3=CC=CC=C3)=O)SC=C1	95.0266
V2B05 N07	N07	10mM	ONC0002622	Null	DMSO	465.49	Bio-Techne	5164	cvt10216	O=C2C1=CC=C(OCC4=CC(C(O)=O)=CC=C4)C=C1OC=C2C3=CC=C(NS(=O)(C)=O)C=C3	92.7584
V2B05 O07	O07	10mM	ONC0002612	0.25H2O	DMSO	403.91	Bio-Techne	3250	l838417	FC(C=CC(F)=C3)=C3C1=NN=C2N1N=C(OCC4=NC=NN4C)C(C(C)(C)C)=C2	100.319
V2B05 B08	B08	10mM	ONC0002623	0.5H2O	DMSO	555.7	Bio-Techne	3350	ly393558	CC(C)N2S(N(CCN3CC=C(C4=CNC5=C4C=CC(F)=C5)CC3)C1=CC=C(S(=O)(C)=O)C=C1C2)(=O)=O	70.5021
V2B05 C08	C08	10mM	ONC0002558	0.5H2O	DMSO	354.86	Bio-Techne	3141	vu10010	CC1=C2C(SC(C(NCC3=CC=C(Cl)C=C3)=O)=C2N)=NC(C)=C1	70.5021
V2B05 D08	D08	10mM	ONC0002634	2HCl	DMSO	248.21	Bio-Techne	512	skf91488	CN(C)CCCCSC(N)=N	74.3296
V2B05 E08	E08	10mM	ONC0002569	0.25H2O	DMSO	357.26	Bio-Techne	3269	sd208	FC(C=CC(Cl)=C3)=C3C2=NC1=NC=CN=C1C(NC4=CC=NC=C4)=N2	76.1725
V2B05 F08	F08	10mM	ONC0002635	Null	DMSO	310.36	Bio-Techne	3335	orantinib	O=C2NC1=CC=CC=C1/C2=C/C3=C(C)C(CCC(O)=O)=C(C)N3	79.1022
V2B05 G08	G08	10mM	ONC0002580	2HCl/0.25H2O	DMSO	202.59	Bio-Techne	573	nalphamethylhistaminedihydrochloride	CNCCc1cnc[nH]1	77.023
V2B05 H08	H08	10mM	ONC0002559	Null	DMSO	400.28	Bio-Techne	3370	ac264613	O=C1[C@@H]([C@](N/N=C(C)/C3=CC=CC(Br)=C3)=O)[C@H]([C@]2=CC=CC=C2)CN1	54.3887
V2B05 I08	I08	10mM	ONC0002591	Null	DMSO	378.39	Bio-Techne	3650	sb328437	O=C(C2=CC=CC3=C2C=CC=C3)N[C@H](C(OC)=O)CC1=CC=C([N+]([O-])=O)C=C1	66.0602
V2B05 J08	J08	10mM	ONC0002570	Null	DMSO	267.28	Bio-Techne	3596	voglibose	O[C@@H]1[C@](CO)(O)C[C@H](NC(CO)CO)[C@H](O)[C@H]1O	62.3745
V2B05 K08	K08	10mM	ONC0002602	Null	DMSO	436.75	Bio-Techne	3683	citco	ClC(C(Cl)=C4)=CC=C4CO/N=C/C1=C(C3=CC=C(Cl)C=C3)N=C2N1C=CS2	80.8033
V2B05 L08	L08	10mM	ONC0002581	Null	DMSO	532.52	Bio-Techne	3724	pd161570	ClC1=CC=CC(Cl)=C1C3=CC2=CN=C(NCCCCN(CC)CC)N=C2N=C3NC(NC(C)(C)C)=O	80.3308
V2B05 M08	M08	10mM	ONC0002613	Null	DMSO	467.8	Bio-Techne	2311	l168049	CCCOc1ccc(Br)cc1-c1cc(-c2ccc(Cl)cc2)[nH]c1-c1ccncc1	85.5286
V2B05 N08	N08	10mM	ONC0002592	1.5H2O	DMSO	304.36	Bio-Techne	543	c1	O=S(=O)(N1CCNCC1)c1cccc2cnccc12	81.0396
V2B05 O08	O08	10mM	ONC0002624	HBr	DMSO	328.29	Bio-Techne	529	8hydroxydpat	CCCN(CCC)C1CCc2cccc(O)c2C1	70.5021
V2B05 B09	B09	10mM	ONC0002603	1.5H2O	DMSO	559.61	Bio-Techne	5111	gsk1838705a	O=C(CN(C)C)N4CCC(C4=C5)=CC(OC)=C5NC1=NC(NC3=C(C(NC)=O)C(F)=CC=C3)=C2C(NC=C2)=N1	70.1713
V2B05 C09	C09	10mM	ONC0002560	Null	DMSO	211.23	SIA Enamine	Z56813658	centazolone	NN1C=NC=2C=C3C=CC=CC3=CC2C1=O	70.0295
V2B05 D09	D09	10mM	ONC0002614	HCl	DMSO	331.84	Bio-Techne	535	be2254	Oc1ccc(CCNCC2CCc3ccccc3C2=O)cc1	77.212
V2B05 E09	E09	10mM	ONC0002571	Null	DMSO	232.28	SIA Enamine	Z1578869664	mr948	OCCC=1C=CC(OCCN2C=CN=C2)=CC1	60.2481
V2B05 F09	F09	10mM	ONC0002625	HCl	DMSO	229.71	Bio-Techne	1212	mpep	CC1=CC=CC(=N1)C#CC1=CC=CC=C1	98.7596
V2B05 G09	G09	10mM	ONC0002582	Null	DMSO	346.21	SIA Enamine	Z27720938	ibza	CCN(CC)CCNC(=O)C=1C=CC(I)=CC1	67.6196
V2B05 H09	H09	10mM	ONC0002636	HCl/0.5H2O	DMSO	352.82	Bio-Techne	1130	ly294002	O=C1C=C(OC2=C1C=CC=C2C1=CC=CC=C1)N1CCOCC1	84.1583
V2B05 I09	I09	10mM	ONC0002593	Null	DMSO	387.24	SIA Enamine	Z56817662	gidazepam	NNC(=O)CN1C(=O)CN=C(C=2C=CC=CC2)C=3C=C(Br)C=CC13	72.3449
V2B05 J09	J09	10mM	ONC0002637	HCl	DMSO	215.68	SIA Enamine	Z1255487817	fenigam	NCC(CC(=O)O)c1ccccc1	81.0396
V2B05 K09	K09	10mM	ONC0002604	HCl	DMSO	187.67	SIA Enamine	EN300-247907	gepefrine	CC(N)Cc1cccc(O)c1	85.8594
V2B05 L09	L09	10mM	ONC0002561	Null	DMSO	182.18	Fisher Scientific	10147803	2hydroxyethyl salicylate	O=C(OCCO)c1ccccc1O	94.2233
V2B05 M09	M09	10mM	ONC0002615	Null	DMSO	242.32	SIA Enamine	Z741322800	jnj26990990	NS(=O)(=O)NCC1=CSC=2C=CC=CC12	78.7242
V2B05 N09	N09	10mM	ONC0002572	Na+/2H2O	DMSO	232.19	Fisher Scientific	10239403	4phenolsulfonic acid sodium salt dihydrate	O=S(=O)([O-])c1ccc(O)cc1	87.3715
V2B05 O09	O09	10mM	ONC0002626	Null	DMSO	283.29	SIA Enamine	Z56891243	isodibut	OC(=O)CCCN1C(=O)C=2C=CC=C3C=CC=C(C1=O)C23	70.6438
V2B05 B10	B10	10mM	ONC0002583	Null	DMSO	410.77	Fisher Scientific	10091564	1octacosanol	CCCCCCCCCCCCCCCCCCCCCCCCCCCCO	52.6403
V2B05 C10	C10	10mM	ONC0002562	HCl	DMSO	347.85	Bio-Techne	988	rs56812	O=C(C(N[C@@H]3C(CC4)CCN4C3)=O)C1=CN(C)C2=C1C=CC=C2	62.847
V2B05 D10	D10	10mM	ONC0002594	Null	DMSO	402.67	Fisher Scientific	10391641	ddeltatocopherol	Cc1cc(O)cc2c1O[C@@](C)(CCC[C@@H](C)CCC[C@@H](C)CCCC(C)C)CC2	71.9197
V2B05 E10	E10	10mM	ONC0002573	maleic_acid	DMSO	337.37	Bio-Techne	955	dizocilpine maleate	C[C@@]14C3=C(C=CC=C3)C[C@H](N4)C2=C1C=CC=C2	62.5635
V2B05 F10	F10	10mM	ONC0002605	Null	DMSO	182.08	Fisher Scientific	10096383	semethylselenolcysteine	C[Se]C[C@H](N)C(=O)O	72.6285
V2B05 G10	G10	10mM	ONC0002584	fumaric_acid	DMSO	344.41	Bio-Techne	1255	sdzser082	[H][C@@]23[C@@](CCN(C3)C)([H])CN(CC4)C1=C4C=CC=C12	50.1831
V2B05 H10	H10	10mM	ONC0002616	I-	DMSO	459.37	Matrix Scientific	59775	32hydroxymethyl2phenylbutanoyloxy88dimethyl8azoniabicyclo321octane iodide	CCC(CO)(C(=O)OC1CC2CCC(C1)[N+]2(C)C)c1ccccc1	59.8228
V2B05 I10	I10	10mM	ONC0002595	2HCl/0.25H2O	DMSO	484.94	Bio-Techne	928	arc239	COC1=CC=CC=C1N1CCN(CCN2C(=O)C3=C(C=CC=C3)C(C)(C)C2=O)CC1	81.6539
V2B05 J10	J10	10mM	ONC0002627	Null	DMSO	127.12	Manchester Organics	B12130	5fluoro3pyridylmethanol	OCc1cncc(F)c1	74.2351
V2B05 K10	K10	10mM	ONC0002606	HCl/0.25H2O	DMSO	393.87	Bio-Techne	989	rs67333	CCCCN1CCC(CCC(=O)C2=CC(Cl)=C(N)C=C2OC)CC1	88.7891
V2B05 L10	L10	10mM	ONC0002638	Cl-	DMSO	157.61	Matrix Scientific	8941	fluorocholine chloride	C[N+](C)(CF)CCO	99.7519
V2B05 M10	M10	10mM	ONC0002617	HCl/0.5H2O	DMSO	409.98	Bio-Techne	987	rs79948	[H][C@]12C4=C(C=C(OC)C=C4)CCN1C[C@]3([H])[C@](N(S(=O)(CC)=O)CCC3)([H])C2	85.4341
V2B05 N10	N10	10mM	ONC0002639	Null	DMSO	358.22	Bio-Techne	763	n2piperidinylaminoethyl4iodobenzamide	Ic1ccc(cc1)C(=O)NCCN1CCCCC1	95.3101
V2B05 O10	O10	10mM	ONC0002628	Cl-/0.5H2O	DMSO	301.82	Bio-Techne	1000	zd7288	CCN(C1=CC=CC=C1)C1=CC(NC)=[N+](C)C(C)=N1	84.4891
V2B05 B11	B11	10mM	ONC0002563	2HCl	DMSO	458.43	Bio-Techne	1006	bmy7378	O=C1CC4(CCCC4)CC(N1CCN(CC3)CCN3C2=CC=CC=C2OC)=O	52.215
V2B05 C11	C11	10mM	ONC0002607	H2O	DMSO	229.19	Bio-Techne	329	3carboxy4hydroxyphenylglycines	N[C@H](C(O)=O)c1ccc(O)c(c1)C(O)=O	77.1175
V2B05 D11	D11	10mM	ONC0002574	HCl/0.25H2O	DMSO	442.81	Bio-Techne	3094	alvocidib	CN(CC3)C[C@@H](O)[C@H]3[C@]1=C(OC(C4=CC=CC=C4Cl)=CC2=O)C2=C(O)C=C1O	94.1288
V2B05 E11	E11	10mM	ONC0002618	2I-	DMSO	611.95	Bio-Techne	1001	chlorisondaminediiodide	C[N+](C)(C)CC[N+]1(C)CC2=C(Cl)C(Cl)=C(Cl)C(Cl)=C2C1	64.5009
V2B05 F11	F11	10mM	ONC0002585	HCl/0.25H2O	DMSO	458.92	Bio-Techne	990	rs67506	COC1=C(C=C(Cl)C(N)=C1)C(=O)CCC1CCN(CCNS(C)(=O)=O)CC1	61.2404
V2B05 G11	G11	10mM	ONC0002629	2HCl/0.5H2O	DMSO	427.38	Bio-Techne	933	mm77	COC1=CC=CC=C1N1CCN(CCCCN2C(=O)CCC2=O)CC1	66.2493
V2B05 H11	H11	10mM	ONC0002596	Null	DMSO	211.18	Bio-Techne	310	4carboxy3hydroxyphenylglyciners	NC(C(O)=O)c1ccc(C(O)=O)c(O)c1	58.4525
V2B05 I11	I11	10mM	ONC0002640	HCl	DMSO	358.91	Bio-Techne	783	nmppp	CN([C@H](CN1CCCC1)c1ccccc1)C(=O)Cc1ccccc1	98.8541
V2B05 J11	J11	10mM	ONC0004225	Null	DMSO	324.34	Microsource Discovery Systems	1504518	efloxate	CCOC(=O)COc1ccc2c(c1)oc(cc2=O)-c1ccccc1	72.534
V2B05 K11	K11	10mM	ONC0004226	maleic_acid	DMSO	473.5	Microsource Discovery Systems	1504263	rosiglitazone maleate	CN(CCOc1ccc(CC2SC(=O)NC2=O)cc1)c1ccccn1	84.9144
V2B05 L11	L11	10mM	ONC0004236	Na+/H2O	DMSO	359.24	Microsource Discovery Systems	1504818	ibandronate sodium	CCCCCN(C)CCC(O)(P(O)(O)=O)P(O)(O)=O	67.0998
V2B05 M11	M11	10mM	ONC0004237	HCl	DMSO	392.91	Microsource Discovery Systems	1504401	pioglitazone hydrochloride	CCc1ccc(CCOc2ccc(CC3SC(=O)NC3=O)cc2)nc1	114.164
V2B05 N11	N11	10mM	ONC0004247	maleic_acid	DMSO	503.55	Microsource Discovery Systems	1505011	trimebutine maleate	CCC(COC(=O)c1cc(OC)c(OC)c(OC)c1)(N(C)C)c1ccccc1	75.7944
V2B05 O11	O11	10mM	ONC0004248	Null	DMSO	269.3	Microsource Discovery Systems	1504523	ftaxilide	Cc1cccc(C)c1NC(=O)c1ccccc1C(O)=O	85.2451
V2B05 B12	B12	10mM	ONC0004258	Null	DMSO	645.62	Microsource Discovery Systems	1505172	acarbose	C[C@H]1O[C@H](O[C@@H]2[C@@H](CO)O[C@H](O[C@@H]3[C@@H](CO)O[C@@H](O)[C@H](O)[C@H]3O)[C@H](O)[C@H]2O)[C@H](O)[C@@H](O)[C@@H]1N[C@H]1C=C(CO)[C@@H](O)[C@H](O)[C@H]1O	73.7153
V2B05 C12	C12	10mM	ONC0004259	HCl	DMSO	282.82	Microsource Discovery Systems	1504815	milnacipran hydrochloride	CCN(CC)C(=O)C1(CC1CN)c1ccccc1	81.7484
V2B05 D12	D12	10mM	ONC0004269	Null	DMSO	348.43	Microsource Discovery Systems	1505211	torsemide	CC(C)NC(=O)NS(=O)(=O)c1cnccc1Nc1cccc(C)c1	66.391
V2B05 E12	E12	10mM	ONC0004270	malic_acid	DMSO	429.54	Microsource Discovery Systems	1505003	pizotyline malate	CN1CCC(CC1)=C1c2ccsc2CCc2ccccc12	77.9681
V2B05 F12	F12	10mM	ONC0004280	Null	DMSO	482.45	Microsource Discovery Systems	1505256	silibinin	COc1cc(ccc1O)[C@H]1Oc2cc(ccc2O[C@@H]1CO)[C@H]1Oc2cc(O)cc(O)c2C(=O)[C@@H]1O	61.3822
V2B05 G12	G12	10mM	ONC0004281	Na+/3H2O	DMSO	325.14	Microsource Discovery Systems	1505166	alendronate sodium trihydrate	NCCCC(O)(P(O)(O)=O)P(O)(O)=O	77.9209
V2B05 H12	H12	10mM	ONC0004291	HCl	DMSO	167.59	Microsource Discovery Systems	1504184	aminolevulinic acid hydrochloride	NCC(=O)CCC(O)=O	48.4347
V2B05 I12	I12	10mM	ONC0004292	Null	DMSO	435.53	Microsource Discovery Systems	1505209	valsartan	CCCCC(=O)N(Cc1ccc(cc1)-c1ccccc1-c1nn[nH]n1)[C@@H](C(C)C)C(O)=O	83.4495
V2B05 J12	J12	10mM	ONC0004302	Null	DMSO	610.68	Microsource Discovery Systems	1504261	candesartan cilextil	CCOc1nc2cccc(C(=O)OC(C)OC(=O)OC3CCCCC3)c2n1Cc1ccc(cc1)-c1ccccc1-c1nnn[nH]1	98.0981
V2B05 K12	K12	10mM	ONC0004303	sulfuric_acid	DMSO	637.67	Microsource Discovery Systems	1505249	apramycin sulfate	CN[C@H]1[C@@H](O)[C@H]2O[C@@H](O[C@@H]3[C@@H](N)C[C@@H](N)[C@H](O)[C@H]3O)[C@H](N)C[C@@H]2O[C@@H]1O[C@H]1O[C@H](CO)[C@@H](N)[C@H](O)[C@H]1O	95.9244
V2B05 L12	L12	10mM	ONC0004227	Null	DMSO	389.86	MedChemExpress	HY-50162	gpr120 modulator 1	O=C(O)COC1=CC=C(OCC2=NC(C3=CC=CC=C3Cl)=CS2)C=C1C	84.5836
V2B05 M12	M12	10mM	ONC0004228	Null	DMSO	437.47	MedChemExpress	HY-14273	isavuconazole	FC1=CC=C(F)C=C1[C@](CN2C=NC=N2)(O)[C@@H](C)C3=NC(C4=CC=C(C#N)C=C4)=CS3	3.59126	2.1	2.1	2.07343	1.11121	24.8063	128.961	138.755	6.62808	110.638	0.43	1	0	0	3.43582	5.49732	15.4612	0.687165	10.8965	<0.03	<0.03	0	0	0	3.69094	9.45399	5.6983	177.554	0.05	0.06	no
V2B05 N12	N12	10mM	ONC0004238	methanesulfonic_acid	DMSO	398.49	MedChemExpress	HY-50875	bcx 1470 methanesulfonate	N=C(C1=CC2=CC=C(OC(C3=CC=CS3)=O)C=C2S1)N	62.7998
V2B05 O12	O12	10mM	ONC0004239	0.5Ca++/H2O	DMSO	475.51	MedChemExpress	HY-13967B	amg 837 calcium hydrate	[O-]C(C[C@H](C#CC)C1=CC=C(C=C1)OCC2=CC=CC(C3=CC=C(C(F)(F)F)C=C3)=C2)=O	78.3461
V2B05 B13	B13	10mM	ONC0004249	Null	DMSO	475.59	MedChemExpress	HY-19991	bms1	O=C([C@H]1N(CC2=C(OC)C=C(OCC3=C(C)C(C4=CC=CC=C4)=CC=C3)C=C2OC)CCCC1)O	55.4282
V2B05 C13	C13	10mM	ONC0004250	Null	DMSO	329.44	MedChemExpress	HY-14281	trilostane	OC1=C(C#N)C[C@@]2(C)[C@@]3(CC[C@]4([H])[C@]2([H])CC[C@@]5(C)[C@@]4([H])CC[C@@H]5O)[C@@H]1O3	70.2658
V2B05 D13	D13	10mM	ONC0004260	methanesulfonic_acid	DMSO	417.49	MedChemExpress	HY-B0385	gabexate mesylate	O=C(OCC)C1=CC=C(OC(CCCCCNC(N)=N)=O)C=C1	78.3934
V2B05 E13	E13	10mM	ONC0004261	Na+	DMSO	458.94	MedChemExpress	HY-90003A	tianeptine sodium salt	O=C(CCCCCCNC(C1=CC=CC=C1N2C)C3=CC=C(C=C3S2(=O)=O)Cl)[O-]	66.0602
V2B05 F13	F13	10mM	ONC0004271	Null	DMSO	381.36	MedChemExpress	HY-19952	pleconaril	FC(C1=NC(C2=CC(C)=C(OCCCC3=CC(C)=NO3)C(C)=C2)=NO1)(F)F	89.3089
V2B05 G13	G13	10mM	ONC0004272	Na+	DMSO	371.39	MedChemExpress	HY-B0522A	ampicillin sodium	[O-]C([C@@H]1N(C2=O)[C@]([C@@H]2NC([C@@H](C3=CC=CC=C3)N)=O)([H])SC1(C)C)=O	71.1164
V2B05 H13	H13	10mM	ONC0004282	Null	DMSO	501.51	MedChemExpress	HY-13917	pnd1186	O=C(NC)C1=CC=CC=C1NC2=CC(NC3=CC=C(N4CCOCC4)C=C3OC)=NC=C2C(F)(F)F	90.7738
V2B05 I13	I13	10mM	ONC0004283	Null	DMSO	384.44	MedChemExpress	HY-10888	istradefylline	O=C1C2=C(N=C(/C=C/C3=CC(OC)=C(OC)C=C3)N2C)N(CC)C(N1CC)=O	93.798
V2B05 J13	J13	10mM	ONC0004293	Null	DMSO	489.49	MedChemExpress	HY-15240	ckitin1	O=C(C1(CC1)C(NC2=CC=CC=C2)=O)NC3=CC(F)=C(OC4=CC=NC(C5=CN(C)N=C5)=C4)C=C3F	61.5239
V2B05 K13	K13	10mM	ONC0004294	HCl	DMSO	384.91	MedChemExpress	HY-B0305A	roxatidine acetate hydrochloride	O=C(NCCCOC1=CC=CC(CN2CCCCC2)=C1)COC(C)=O	65.0679
V2B05 L13	L13	10mM	ONC0004304	HCl	DMSO	522.09	MedChemExpress	HY-15259A	cp640186 hydrochloride	O=C([C@H]1CN(C2CCN(C(C3=C(C=CC=C4)C4=CC5=C3C=CC=C5)=O)CC2)CCC1)N6CCOCC6	72.723
V2B05 M13	M13	10mM	ONC0004305	Null	DMSO	257.31	Microsource Discovery Systems	1504349	etebenecid	CCN(CC)S(=O)(=O)c1ccc(cc1)C(O)=O	97.531
V2B05 N13	N13	10mM	ONC0004229	Null	DMSO	406.49	Microsource Discovery Systems	1504257	carvedilol	COc1ccccc1OCCNCC(O)COc1cccc2[nH]c3ccccc3c12	59.9646
V2B05 O13	O13	10mM	ONC0004230	Null	DMSO	430.55	Microsource Discovery Systems	1505264	trandolapril	CCOC(=O)[C@H](CCc1ccccc1)N[C@H](C)C(=O)N1C2CCCCC2C[C@H]1C(O)=O	76.9285
V2B05 B14	B14	10mM	ONC0004240	HCl	DMSO	437.9	Microsource Discovery Systems	1504303	moxifloxacin hydrochloride	COc1c(N2C[C@@H]3CCCN[C@@H]3C2)c(F)cc2c1n(cc(C(O)=O)c2=O)C1CC1	59.7283
V2B05 C14	C14	10mM	ONC0004241	HCl	DMSO	113.61	Microsource Discovery Systems	1504226	cysteamine hydrochloride	NCCS	74.0933
V2B05 D14	D14	10mM	ONC0004251	Null	DMSO	256.69	Microsource Discovery Systems	1504507	chlorindione	Clc1ccc(cc1)C1C(=O)c2ccccc2C1=O	77.212
V2B05 E14	E14	10mM	ONC0004252	Null	DMSO	317.43	Microsource Discovery Systems	1504258	nateglinide	CC(C)[C@H]1CC[C@@H](CC1)C(=O)N[C@H](Cc1ccccc1)C(O)=O	54.3414
V2B05 F14	F14	10mM	ONC0004262	Na+	DMSO	373.1	Microsource Discovery Systems	1504510	chiniofon	Oc1c(I)cc(c2cccnc12)S(O)(=O)=O	59.4448
V2B05 G14	G14	10mM	ONC0004263	sulfuric_acid	DMSO	307.33	Microsource Discovery Systems	1504305	proflavine hemisulfate	Nc1ccc2cc3ccc(N)cc3nc2c1	83.544
V2B05 H14	H14	10mM	ONC0004273	Null	DMSO	292.77	Microsource Discovery Systems	1504833	climbazole	CC(C)(C)C(=O)C(Oc1ccc(Cl)cc1)n1ccnc1	94.5068
V2B05 I14	I14	10mM	ONC0004274	Null	DMSO	249.27	Microsource Discovery Systems	1504508	cinchophen	OC(=O)c1cc(nc2ccccc12)-c1ccccc1	82.3627
V2B05 J14	J14	10mM	ONC0004284	Null	DMSO	313.29	Microsource Discovery Systems	1505043	flubendazole	COC(=O)Nc1nc2cc(ccc2[nH]1)C(=O)c1ccc(F)cc1	56.2788
V2B05 K14	K14	10mM	ONC0004285	Null	DMSO	309.53	Microsource Discovery Systems	1504511	chloralose	OCC(O)[C@H]1O[C@@H]2O[C@@H](O[C@@H]2[C@H]1O)C(Cl)(Cl)Cl	88.6001
V2B05 L14	L14	10mM	ONC0004295	HCl	DMSO	460.96	Microsource Discovery Systems	1505200	benazepril hydrochloride	CCOC(=O)[C@H](CCc1ccccc1)N[C@H]1CCc2ccccc2N(CC(O)=O)C1=O	87.9858
V2B05 M14	M14	10mM	ONC0004296	HCl	DMSO	560.03	Microsource Discovery Systems	1504832	ceftiofur hydrochloride	CO\N=C(/C(=O)N[C@H]1[C@H]2SCC(CSC(=O)c3ccco3)=C(N2C1=O)C(O)=O)c1csc(N)n1	90.254
V2B05 N14	N14	10mM	ONC0004306	Null	DMSO	416.52	Microsource Discovery Systems	1505214	ramipril	CCOC(=O)[C@H](CCc1ccccc1)N[C@@H](C)C(=O)N1[C@H]2CCC[C@H]2C[C@H]1C(O)=O	82.1737
V2B05 O14	O14	10mM	ONC0004307	2K+/3H2O	DMSO	667.87	Microsource Discovery Systems	1505042	antimony potassium tartrate trihydrate	OC(=O)C1O[Sb]2OC(C(O[Sb]3OC1C(=O)O3)C(O)=O)C(=O)O2	66.58
V2B05 B15	B15	10mM	ONC0004231	HCl	DMSO	403.91	Microsource Discovery Systems	1505173	bambuterol hydrochloride	CN(C)C(=O)Oc1cc(OC(=O)N(C)C)cc(c1)C(O)CNC(C)(C)C	62.7053
V2B05 C15	C15	10mM	ONC0004308	Null	DMSO	139.16	Microsource Discovery Systems	1504512	deferiprone	Cc1c(O)c(=O)ccn1C	66.8163
V2B05 D15	D15	10mM	ONC0004242	0.5Ca++	DMSO	500.58	Microsource Discovery Systems	1505213	rosuvastatin calcium	CC(C)c1nc(nc(-c2ccc(F)cc2)c1\C=C\[C@@H](O)C[C@@H](O)CC(O)=O)N(C)S(C)(=O)=O	62.658
V2B05 E15	E15	10mM	ONC0004232	Null	DMSO	154.13	Microsource Discovery Systems	1504831	acipimox	Cc1cnc(c[n+]1[O-])C(O)=O	58.9722
V2B05 F15	F15	10mM	ONC0004253	HCl	DMSO	342.7	Microsource Discovery Systems	1505262	sertraline hydrochloride	CN[C@H]1CC[C@@H](c2ccc(Cl)c(Cl)c2)c2ccccc12	76.5032
V2B05 G15	G15	10mM	ONC0004243	Null	DMSO	312.44	Microsource Discovery Systems	1505024	olanzapine	CN1CCN(CC1)C1=Nc2ccccc2Nc2sc(C)cc12	89.1199
V2B05 H15	H15	10mM	ONC0004264	Null	DMSO	168.58	Microsource Discovery Systems	1504216	zoxazolamine	Nc1nc2cc(Cl)ccc2o1	69.4625
V2B05 I15	I15	10mM	ONC0004254	lactic_acid	DMSO	343.39	Microsource Discovery Systems	1505168	ethacridine lactate	CCOc1ccc2nc3cc(N)ccc3c(N)c2c1	71.6834
V2B05 J15	J15	10mM	ONC0004275	Null	DMSO	428.54	Microsource Discovery Systems	1504259	irbesartan	CCCCC1=NC2(CCCC2)C(=O)N1Cc1ccc(cc1)-c1ccccc1-c1nnn[nH]1	80.5198
V2B05 K15	K15	10mM	ONC0004265	t-butylamine	DMSO	441.62	Microsource Discovery Systems	1505212	perindopril erbumine	CCC[C@H](N[C@@H](C)C(=O)N1[C@H]2CCCC[C@H]2C[C@H]1C(O)=O)C(=O)OCC	73.4318
V2B05 L15	L15	10mM	ONC0004286	Null	DMSO	340.42	Microsource Discovery Systems	1504316	perindoprilat	CCC[C@H](N[C@@H](C)C(=O)N1[C@H]2CCCC[C@H]2C[C@H]1C(O)=O)C(O)=O	84.0165
V2B05 M15	M15	10mM	ONC0004276	Null	DMSO	514.63	Microsource Discovery Systems	1505261	telmisartan	CCCc1nc2c(C)cc(cc2n1Cc1ccc(cc1)-c1ccccc1C(O)=O)-c1nc2ccccc2n1C	79.0549
V2B05 N15	N15	10mM	ONC0004297	Null	DMSO	253.32	Microsource Discovery Systems	1504348	vanitiolide	COc1cc(ccc1O)C(=S)N1CCOCC1	83.355
V2B05 O15	O15	10mM	ONC0004287	Null	DMSO	388.51	Microsource Discovery Systems	1504218	acrisorcin	CCCCCCc1ccc(O)cc1O.Nc1c2ccccc2nc2ccccc12	77.6846
V2B05 B16	B16	10mM	ONC0004298	Null	DMSO	361.38	Microsource Discovery Systems	1504260	levofloxacin	C[C@H]1COc2c(N3CCN(C)CC3)c(F)cc3c2n1cc(C(O)=O)c3=O	65.4932
V2B05 C16	C16	10mM	ONC0004233	Null	DMSO	366.85	Microsource Discovery Systems	1504210	atovaquone	Clc1ccc(cc1)[C@H]1CC[C@@H](CC1)C1C(=O)C(=O)c2ccccc2C1=O	82.0319
V2B05 D16	D16	10mM	ONC0004309	Null	DMSO	201.23	Microsource Discovery Systems	1504347	carbaril	CNC(=O)Oc1cccc2ccccc12	58.4997
V2B05 E16	E16	10mM	ONC0004244	Null	DMSO	193.2	Microsource Discovery Systems	1504244	betamipron	OC(=O)CCNC(=O)c1ccccc1	76.3615
V2B05 F16	F16	10mM	ONC0004310	Null	DMSO	435.44	Microsource Discovery Systems	1505122	aztreonam	C[C@H]1[C@H](NC(=O)C(=N/OC(C)(C)C(O)=O)\c2csc(N)n2)C(=O)N1S(O)(=O)=O	85.2451
V2B05 G16	G16	10mM	ONC0004255	3Li+/H2O	DMSO	227.94	Microsource Discovery Systems	1504269	lithium citrate hydrate	[Li].[Li].[Li].OC(=O)CC(O)(CC(O)=O)C(O)=O	60.6734
V2B05 H16	H16	10mM	ONC0004234	Null	DMSO	395.42	Microsource Discovery Systems	1505208	cefdinir	Nc1nc(cs1)C(=N\O)\C(=O)N[C@H]1[C@H]2SCC(C=C)=C(N2C1=O)C(O)=O	60.9096
V2B05 I16	I16	10mM	ONC0004266	HCl	DMSO	415.96	Microsource Discovery Systems	1504403	donepezil hydrochloride	COc1cc2CC(CC3CCN(Cc4ccccc4)CC3)C(=O)c2cc1OC	67.3361
V2B05 J16	J16	10mM	ONC0004245	Null	DMSO	369.47	Microsource Discovery Systems	1505230	cilostazol	O=C1CCc2cc(OCCCCc3nnnn3C3CCCCC3)ccc2N1	59.681
V2B05 K16	K16	10mM	ONC0004277	Null	DMSO	193.2	Microsource Discovery Systems	1504515	diacetamate	CC(=O)Nc1ccc(OC(C)=O)cc1	91.8133
V2B05 L16	L16	10mM	ONC0004256	Null	DMSO	370.25	Bio-Techne	3678	g15	BrC1=CC4=C(OCO4)C=[C@@]1[C@@H]2NC(C=CC=C5)=C5[C@@]3([H])[C@@]([H])2CC=C3.BrC6=CC9=C(OCO9)C=[C@@]6[C@H]7NC(C=CC=C%10)=C%10[C@]8([H])[C@]([H])7CC=C8	86.0957
V2B05 M16	M16	10mM	ONC0004288	HCl	DMSO	168.62	Microsource Discovery Systems	1504524	ornithine hydrochloride	NCCCC(N)C(O)=O	70.5493
V2B05 N16	N16	10mM	ONC0004267	HCl	DMSO	381.86	Bio-Techne	946	wb4101	COC1=CC=CC(OC)=C1OCCNCC1COC2=C(O1)C=CC=C2	70.0768
V2B05 O16	O16	10mM	ONC0004299	Null	DMSO	401.46	Microsource Discovery Systems	1504940	oxyclozanide	Oc1c(Cl)cc(Cl)cc1NC(=O)c1c(O)c(Cl)cc(Cl)c1Cl	65.635
V2B05 B17	B17	10mM	ONC0004278	oxalic_acid	DMSO	654.79	Bio-Techne	1806	sr33805 oxalate	O=S(C2=C(C(C)C)C1=CC=CC=C1N2C)(C3=CC=C(OCCCN(C)CCC4=CC=C(OC)C(OC)=C4)C=C3)=O	80
V2B05 C17	C17	10mM	ONC0004235	Null	DMSO	261.3	Bio-Techne	3607	su3327	NC2=NN=C(S2)SC1=NC=C([N+]([O-])=O)S1	89.2617
V2B05 D17	D17	10mM	ONC0004289	HCl/0.5H2O	DMSO	382.73	Bio-Techne	4516	unc926	BrC1=CC=CC(C(N2CCC(N3CCCC3)CC2)=O)=C1	61.4294
V2B05 E17	E17	10mM	ONC0004246	Null	DMSO	337.34	Bio-Techne	1036	zm241385	NC1=NC(NCCC2=CC=C(O)C=C2)=NC2=NC(=NN12)C1=CC=CO1	57.6491
V2B05 F17	F17	10mM	ONC0004300	Null	DMSO	351.45	Bio-Techne	3677	npy5ra972	CC1=C(NC(N4CCOCC4)=O)C=CC3=C1C2=CC=CC=C2N3C(C)C	97.6255
V2B05 G17	G17	10mM	ONC0004257	H2O	DMSO	293.33	Bio-Techne	2238	gw441756	CN1C=C(C=C2C(=O)NC3=CC=CN=C23)C2=C1C=CC=C2	60.7679
V2B05 H17	H17	10mM	ONC0004311	Null	DMSO	371.46	Bio-Techne	3968	azd5438	CS(C(C=C3)=CC=C3NC1=NC(C2=CN=C(C)N2C(C)C)=CC=N1)(=O)=O	78.2044
V2B05 I17	I17	10mM	ONC0004268	Null	DMSO	382.43	Bio-Techne	5308	asp2535	CC(C)C1=NN=C(C4=CN=C(C5=CC=CC=C5)C=C4)N1C3=CC=CC2=NON=C23	61.8547
V2B05 J17	J17	10mM	ONC0004312	Null	DMSO	428.49	Bio-Techne	3587	a922500	O=[C@]([C@@H]3CCC[C@H]3[C@@](O)=O)C(C=C2)=CC=C2C1=CC=C(NC(NC4=CC=CC=C4)=O)C=C1	88.0331
V2B05 K17	K17	10mM	ONC0004279	0.25H2O	DMSO	346.03	Bio-Techne	744	ceramide	CCCCCCCCCCCCC\C=C\[C@@H](O)[C@H](CO)NC(C)=O	73.479
V2B05 L17	L17	10mM	ONC0001673	0.75H2O	DMSO	333.82	Bio-Techne	2151	triciribine	O[C@@H]1[C@@H](CO)O[C@@H](N2C3=C(C4=NC=N3)C(C(N)=NN4C)=C2)[C@@H]1O	104.288
V2B05 M17	M17	10mM	ONC0004290	maleic_acid	DMSO	619.67	Bio-Techne	701	3fluorobenzylspiperone	Fc1ccc(cc1)C(=O)CCCN1CCC2(CC1)N(CN(Cc1cccc(F)c1)C2=O)c1ccccc1	71.0691
V2B05 N17	N17	10mM	ONC0001684	Null	DMSO	366.46	Bio-Techne	1382	l152804	CC1(C)CC(=O)C(C2C3=C(OC4=C2C(=O)CC(C)(C)C4)C=CC=C3)C(=O)C1	75.8417
V2B05 O17	O17	10mM	ONC0004301	maleic_acid	DMSO	442.9	Bio-Techne	782	2cmdo	CN1CCN(CC1)C1=Cc2ccccc2Oc2ccc(Cl)cc12	90.3485
V2B05 B18	B18	10mM	ONC0001695	0.25H2O	DMSO	321.85	Bio-Techne	4513	kartogenin	O=C(NC2=CC=C(C3=CC=CC=C3)C=C2)C1=CC=CC=C1C(O)=O	57.4129
V2B05 C18	C18	10mM	ONC0001674	Null	DMSO	415.5	Bio-Techne	4565	ml228	C1(C2=NC(NCC4=CC=C(C5=CC=CC=C5)C=C4)=C(C3=CC=CC=C3)N=N2)=NC=CC=C1	2.8352
V2B05 D18	D18	10mM	ONC0001706	Null	DMSO	245.26	Bio-Techne	1778	ro1069920	O=S(C1=CC=CC=C1)C1=NN2N=NN=C2C=C1	85.9539
V2B05 E18	E18	10mM	ONC0001685	Null	DMSO	154.12	Bio-Techne	1405	terreicacid	CC1=C(O)C(=O)[C@@H]2O[C@@H]2C1=O	61.3822
V2B05 F18	F18	10mM	ONC0001717	Null	DMSO	281.36	Bio-Techne	1397	pp1	CC1=CC=C(C=C1)C1=NN(C2=NC=NC(N)=C12)C(C)(C)C	54.4832
V2B05 G18	G18	10mM	ONC0001696	Null	DMSO	308.43	Bio-Techne	1460	pacocf3	FC(F)(F)C(CCCCCCCCCCCCCCC)=O	62.658
V2B05 H18	H18	10mM	ONC0001728	0.25H2O	DMSO	222.71	Bio-Techne	1762	acifran	CC1(OC(=CC1=O)C(O)=O)C1=CC=CC=C1	66.202
V2B05 I18	I18	10mM	ONC0001707	0.5H2O	DMSO	336.44	Bio-Techne	3640	a987306	NC3=NC1=C(C(N4CCNCC4)=N3)CCC2=C1[C@@](CCCC5)([H])[C@@]5([H])O2	82.8825
V2B05 J18	J18	10mM	ONC0001739	HCl	DMSO	340.9	Bio-Techne	1399	cp339818	CCCCC\N=C2C1=CC=CC=C1N(CC3=CC=CC=C3)C=C/2	63.8866
V2B05 K18	K18	10mM	ONC0001718	Null	DMSO	522.56	Bio-Techne	1385	mrs1334	CCOC(=O)C1=C(C)NC(C2=CC=CC=C2)=C(C1C#CC1=CC=CC=C1)C(=O)OCC1=CC=C(C=C1)N(=O)=O	82.4099
V2B05 L18	L18	10mM	ONC0001750	Null	DMSO	246.22	Bio-Techne	395	nacetylglycyldglutamicacid	CC(=O)NCC(=O)N[C@H](CCC(O)=O)C(O)=O	65.7767
V2B05 M18	M18	10mM	ONC0001729	Null	DMSO	371.23	Bio-Techne	1616	sb216763	CN1C=C(C2=CC=CC=C12)C1=C(C(=O)NC1=O)C1=C(Cl)C=C(Cl)C=C1	67.0526
V2B05 N18	N18	10mM	ONC0001751	0.25H2O	DMSO	307.28	Bio-Techne	2097	skiii	OC1=CC=C(NC2=NC(=CS2)C2=CC=C(Cl)C=C2)C=C1	85.3869
V2B05 O18	O18	10mM	ONC0001740	Null	DMSO	358.36	Bio-Techne	1710	cv1808	O[C@@H]1[C@@H](CO)O[C@@H](N(C=N3)C2=C3C(N)=NC(NC4=CC=CC=C4)=N2)[C@@H]1O	67.5251
V2B05 B19	B19	10mM	ONC0001675	Null	DMSO	268.31	Bio-Techne	405	betaccb	CCCCOC(=O)c1cc2c(cn1)[nH]c1ccccc21	80.5198
V2B05 C19	C19	10mM	ONC0001752	Null	DMSO	445.52	Bio-Techne	1419	naloxonebenzoylhydrazone	O[C@@]23[C@@]([C@]5([H])/C(CC3)=N/NC(C6=CC=CC=C6)=O)(CC4)C1=C(O5)C(O)=CC=C1C[C@H]2N4CC=C	85.1506
V2B05 D19	D19	10mM	ONC0001686	HCl/0.5H2O	DMSO	573	Bio-Techne	1467	daunorubicin	NC1CC(O[C@H]2C[C@@]([C@@](C)=O)(O)CC3=C2C(O)=C5C(C(C4=CC=CC(OC)=C4C5=O)=O)=C3O)OC(C)C1O	72.2504
V2B05 E19	E19	10mM	ONC0001676	Null	DMSO	421.55	Bio-Techne	1105	otenzepad	CCN(CC)CC1CCCCN1CC(=O)N1C2=C(C=CC=C2)C(=O)NC2=CC=CN=C12	55.9008
V2B05 F19	F19	10mM	ONC0001697	HBr	DMSO	413.15	Bio-Techne	1586	skf83566	CN1CCC2=CC(Br)=C(O)C=C2C(C1)C1=CC=CC=C1	69.4152
V2B05 G19	G19	10mM	ONC0001687	Null	DMSO	269.73	Bio-Techne	3427	oncrasin1	O=CC2=CN(CC3=CC=C(Cl)C=C3)C1=CC=CC=C12	52.4985
V2B05 H19	H19	10mM	ONC0001708	Null	DMSO	286.33	Bio-Techne	1377	levcromakalim	O=C1CCCN1[C@H]2[C@H](O)C(C)(C)OC3=C2C=C(C#N)C=C3.O=C4CCCN4[C@@H]5[C@@H](O)C(C)(C)OC6=C5C=C(C#N)C=C6	57.9799
V2B05 I19	I19	10mM	ONC0001698	2HCl/0.25H2O	DMSO	505.84	Bio-Techne	3527	sb243213	O=C(N3C(C=C(C(F)(F)F)C(C)=C4)=C4CC3)NC(C=C2)=CN=C2OC1=CC=CN=C1C	69.7933
V2B05 J19	J19	10mM	ONC0001719	Null	DMSO	278.35	Bio-Techne	415	ro201724	CCCCOc1cc(CC2CNC(=O)N2)ccc1OC	81.7956
V2B05 K19	K19	10mM	ONC0001709	Null	DMSO	501.52	Bio-Techne	5422	cabozantinib	COC1=CC2=C(C=C1OC)N=CC=C2OC3=CC=C(NC(C4(CC4)C(NC5=CC=C(F)C=C5)=O)=O)C=C3	86.521
V2B05 L19	L19	10mM	ONC0001730	Null	DMSO	438.44	Bio-Techne	1442	bmy45778	OC(=O)COC1=CC(=CC=C1)C1=C(N=CO1)C1=NC(=C(O1)C1=CC=CC=C1)C1=CC=CC=C1	72.5812
V2B05 M19	M19	10mM	ONC0001720	HCl/H2O	DMSO	475.96	Bio-Techne	3600	fipi	O=C(N2)N(C3CCN(CCNC(C4=CC5=C(C=CC(F)=C5)N4)=O)CC3)C1=C2C=CC=C1	82.4099
V2B05 N19	N19	10mM	ONC0001741	Null	DMSO	400.48	Bio-Techne	4471	dmh4	C(C=N2)(C4=CC=C(OCCN5CCOCC5)C=C4)=CN1C2=C(C3=CC=CC=C3)C=N1	59.9646
V2B05 O19	O19	10mM	ONC0001731	HCl/0.25H2O	DMSO	453.49	Bio-Techne	4782	org25543	O=C(NCC2(N(C)C)CCCC2)C1=CC(OC)=C(OCC3=CC=CC=C3)C(OC)=C1	88.8836
V2B05 B20	B20	10mM	ONC0001742	0.25H2O	DMSO	367.98	Bio-Techne	2191	strityllcysteine	N[C@@H](C(O)=O)CSC(C2=CC=CC=C2)(C3=CC=CC=C3)C1=CC=CC=C1	48.3875
V2B05 C20	C20	10mM	ONC0001677	2HCl/0.25H2O	DMSO	637.13	Bio-Techne	4053	bms470539	O=C(N2CCC(C(CCC)=O)(C4=CC=CC=C4)CC2)[C@H](NC([C@@H](N)CC3=CN=CN3C)=O)CC1=CC=C(OC)C=C1	82.4099
V2B05 D20	D20	10mM	ONC0001753	Null	DMSO	373.51	Bio-Techne	1974	sant1	CC1=NN(C(C)=C1\C=N\N1CCN(CC2=CC=CC=C2)CC1)C1=CC=CC=C1	100.319
V2B05 E20	E20	10mM	ONC0001688	Null	DMSO	347.24	Bio-Techne	1810	raclopride	ClC1=C(OC)C(C(NC[C@H]2N(CC)CCC2)=O)=C(O)C(Cl)=C1	65.2097
V2B05 F20	F20	10mM	ONC0001754	0.25H2O	DMSO	608.11	Bio-Techne	4487	amg487	CCOC(C=C3)=CC=C3N2C(C1=CC=CN=C1N=C2C(N(CC4=CC=CN=C4)C(CC5=CC=C(OC(F)(F)F)C=C5)=O)C)=O	68.5647
V2B05 G20	G20	10mM	ONC0001699	Null	DMSO	308.34	Bio-Techne	1461	roquinimex	CN(C(=O)C1=C(O)C2=CC=CC=C2N(C)C1=O)C1=CC=CC=C1	64.3591
V2B05 H20	H20	10mM	ONC0001678	2HCl	DMSO	521.48	Bio-Techne	420	gbr13069	Fc1ccc(cc1)C(OCCN1CCN(C\C=C\c2ccccc2)CC1)c1ccc(F)cc1	64.4064
V2B05 I20	I20	10mM	ONC0001710	fumaric_acid	DMSO	342.75	Bio-Techne	1854	ro600175 fumarate	FC1=C(Cl)C=C(N(C[C@H](C)N)C=C2)C2=C1	62.469
V2B05 J20	J20	10mM	ONC0001689	0.25H2O	DMSO	549.13	Bio-Techne	4668	gw627368	O=C(NS(C5=CC=CC=C5)(=O)=O)CC(C=C4)=CC=C4N3CC2=C(OCC)C1=CC=CC=C1C(OCC)=C2C3=O	54.2942
V2B05 K20	K20	10mM	ONC0001721	0.75H2O	DMSO	332.84	Bio-Techne	1960	sb334867	CC1=NC2=CC=C(NC(=O)NC3=CC=NC4=CC=CN=C34)C=C2O1	85.1506
V2B05 L20	L20	10mM	ONC0001700	Null	DMSO	341.37	Bio-Techne	1327	l655708	O=C(N3[C@]([H])2CCC3)C4=C(C=CC(OC)=C4)N1C2=C(C(OCC)=O)N=C1	79.811
V2B05 M20	M20	10mM	ONC0001732	HCl/H2O	DMSO	565.08	Bio-Techne	1849	emd66684	CCCCC1=NC2=C(N1CC1=CC=C(C=C1)C1=C(C=CC=C1)C1=NN=NN1)C(=O)N(CC(=O)N(C)C)C=C2	80.2835
V2B05 N20	N20	10mM	ONC0001711	maleic_acid	DMSO	393.48	Bio-Techne	1357	u99194	CCCN(CCC)C1CC2=C(C1)C=C(OC)C(OC)=C2	83.5913
V2B05 O20	O20	10mM	ONC0001743	3HCl/3H2O	DMSO	572.07	Bio-Techne	3763	mcoppb	CC5(CCCCCCC5)N(CC4)CCC4N2C1=CC=CC=C1N=[C@@]2[C@H]3CNCCC3	92.0496
V2B05 B21	B21	10mM	ONC0001722	Null	DMSO	328.41	MedChemExpress	HY-N0064	macelignan	OC1=CC=C(C[C@H](C)[C@H](C)CC2=CC=C(OCO3)C3=C2)C=C1OC	76.9758
V2B05 C21	C21	10mM	ONC0001679	HCl/H2O	DMSO	477.35	Bio-Techne	3758	sc51089	ClC3=CC2=C(C=C3)OC1=CC=CC=C1CN2C(NNC(CCC4=CC=NC=C4)=O)=O	66.58
V2B05 D21	D21	10mM	ONC0001733	Null	DMSO	368.41	Bio-Techne	1962	sb239063	O[C@@H]1CC[C@@H](N2C=NC(C4=CC=C(F)C=C4)=C2C3=CC=NC(OC)=N3)CC1	80.9923
V2B05 E21	E21	10mM	ONC0001690	Null	DMSO	239.28	Bio-Techne	1494	diarylpropionitrile	OC1=CC=C(CC(C#N)C2=CC=C(O)C=C2)C=C1	57.8854
V2B05 F21	F21	10mM	ONC0001744	Null	DMSO	271.34	Bio-Techne	2152	nsc625987	COC1=C2NC3=CC=CC=C3C(=S)C2=C(OC)C=C1	58.925
V2B05 G21	G21	10mM	ONC0001701	2HCl/0.25H2O	DMSO	453.88	Bio-Techne	2000	xe991	O=C1C2=C(C=CC=C2)C(CC2=CC=NC=C2)(CC2=CC=NC=C2)C2=C1C=CC=C2	53.6326
V2B05 H21	H21	10mM	ONC0001755	Null	DMSO	471.5	Bio-Techne	2229	gw0742	CC1=C(CSC2=CC(C)=C(OCC(O)=O)C=C2)SC(=N1)C1=CC(F)=C(C=C1)C(F)(F)F	61.3349
V2B05 I21	I21	10mM	ONC0001712	Null	DMSO	249.33	Bio-Techne	1743	bay117085	CC(C)(C)C1=CC=C(C=C1)S(=O)(=O)\C=C\C#N	1.84288	4	3.1	4.04644	99.8745	92.6299	74.8634	85.6886	74.1939	104.884	1.51	2	0	28.1247	103.762	95.6631	113.235	133.18	93.7489	0.85	2	3.5	4.6	86.8343	98.9431	111.959	119.988	103.67	0.72	1	yes	no		yes
V2B05 J21	J21	10mM	ONC0001756	Null	DMSO	204.23	Bio-Techne	3810	sbha	O=C(CCCCCCC(NO)=O)NO	85.3869
V2B05 K21	K21	10mM	ONC0001723	sulfamic_acid/H2O	DMSO	542.61	Bio-Techne	1658	gr125487 sulfamate	COC1=C(C(=O)OCC2CCN(CCNS(C)(=O)=O)CC2)C2=CC(F)=CC=C2N1	72.723
V2B05 L21	L21	10mM	ONC0001680	0.5H2O	DMSO	401.5	Bio-Techne	3889	gant58	C1(C5=CC=NC=C5)=C(C3=CC=NC=C3)C(C2=CC=NC=C2)=C(C4=CC=NC=C4)S1	60.6261
V2B05 M21	M21	10mM	ONC0001734	HCl	DMSO	391.94	Bio-Techne	1742	r96544	COC1=CC=CC(CCC2=C(OCC[C@@H]3C[C@@H](O)CN3C)C=CC=C2)=C1	92.5222
V2B05 N21	N21	10mM	ONC0001691	HCl	DMSO	270.72	Bio-Techne	1324	rx821002	COC1(COC2=CC=CC=C2O1)C1=NCCN1	76.3615
V2B05 O21	O21	10mM	ONC0001745	HCl	DMSO	299.81	Bio-Techne	4597	ns8593	C12=CC=CC=C1N=C(N[C@H]3C(C=CC=C4)=C4CCC3)N2	73.9988
V2B05 B22	B22	10mM	ONC0001702	Null	DMSO	441.54	Bio-Techne	3722	reversan	O=C(NCCCN5CCOCC5)C2=C1N=C(C4=CC=CC=C4)C=C(C3=CC=CC=C3)N1N=C2	75.1329
V2B05 C22	C22	10mM	ONC0001681	Null	DMSO	321.38	Bio-Techne	5054	me0328	O=C2NC(CCC(N[C@@H](C)C3=CC=CC=C3)=O)=NC1=CC=CC=C12	86.2847
V2B05 D22	D22	10mM	ONC0001713	Null	DMSO	244.27	Bio-Techne	2237	brl50481	CN(C)S(=O)(=O)C1=C(C)C=CC(=C1)[N+]([O-])=O	59.6338
V2B05 E22	E22	10mM	ONC0001692	Null	DMSO	323.35	Bio-Techne	3877	tcs2210	O=C(NO)C3=CC1=C(C=C3)NC(C(CCCC2=CC=CC=C2)=N1)=O	50.5611
V2B05 F22	F22	10mM	ONC0001724	Null	DMSO	356.47	Bio-Techne	4167	#N/A	#N/A	60.2481
V2B05 G22	G22	10mM	ONC0001703	Null	DMSO	574.08	Bio-Techne	4166	ns5806	BrC1=CC(Br)=CC(C2=NN=NN2)=C1NC(NC3=CC(C(F)(F)F)=CC(C(F)(F)F)=C3)=O	58.8305
V2B05 H22	H22	10mM	ONC0001735	HCl/H2O	DMSO	383.92	Bio-Techne	1701	a77636	NC[C@@H]2O[C@H]([C@]35CC(CC(C5)C4)CC4C3)CC1=C(O)C(O)=CC=C12	67.6196
V2B05 I22	I22	10mM	ONC0001714	Null	DMSO	392.38	Bio-Techne	3793	a1120	O=C(NC3=C(C(O)=O)C=CC=C3)N1CCC(C2=C(C(F)(F)F)C=CC=C2)CC1	62.0437
V2B05 J22	J22	10mM	ONC0001746	Null	DMSO	264.13	Bio-Techne	4297	smer28	C=CCNC2=NC=NC1=CC=C(Br)C=C12	58.4052
V2B05 K22	K22	10mM	ONC0001725	Null	DMSO	369.43	Bio-Techne	3938	tcs5861528	O=C1C2=C(N=CN2CC(NC3=CC=C(C(C)CC)C=C3)=O)N(C)C(N1C)=O	79.6692
V2B05 L22	L22	10mM	ONC0001757	0.5H2O	DMSO	430.52	Bio-Techne	4407	tcg1004	CC1=CC(C)=NN1C2=NC(C3=CC=CC(N4CCC(OC)CC4)=N3)=CC(NC(C)=O)=N2	57.5074
V2B05 M22	M22	10mM	ONC0001736	HCl	DMSO	353.89	Bio-Techne	589	pre084	O=C(OCCN1CCOCC1)C1(CCCCC1)c1ccccc1	85.1506
V2B05 N22	N22	10mM	ONC0001758	HCl/0.5H2O	DMSO	621	Bio-Techne	4013	l760735	FC(C=C3)=CC=[C@@]3[C@@H]1N(CC4=C(CN(C)C)NN=N4)CCO[C@@H]1O[C@H](C)C2=CC(C(F)(F)F)=CC(C(F)(F)F)=C2	97.5783
V2B05 O22	O22	10mM	ONC0001747	HCl	DMSO	395.93	Bio-Techne	416	ys035	COc1ccc(CCN(C)CCc2ccc(OC)c(OC)c2)cc1OC	78.0626
V2B06 B03	B03	10mM	ONC0002998	HCl	DMSO	163.6	Bio-Techne	235	isoguvacine	OC(=O)C1=CCNCC1	69.5157
V2B06 C03	C03	10mM	ONC0003075	HCl	DMSO	355.95	Bio-Techne	2332	igmesine	CCC(C/C=C/c1ccccc1)(c1ccccc1)N(C)CC1CC1	61.2061
V2B06 D03	D03	10mM	ONC0003009	0.25H2O	DMSO	336.87	Bio-Techne	4865	apy29	c1cc(Nc2cc(C3CC3)n[nH]2)nc(Nc2ccc3nc[nH]c3c2)n1	67.5214
V2B06 E03	E03	10mM	ONC0002999	Null	DMSO	200.11	Bio-Techne	483	or486	Oc1cc(cc(c1O)[N+]([O-])=O)[N+]([O-])=O	65.3371
V2B06 F03	F03	10mM	ONC0003020	Null	DMSO	350.47	Bio-Techne	2661	ucl2077	c1ccc(C(NCc2cccnc2)(c2ccccc2)c2ccccc2)cc1	70.3704
V2B06 G03	G03	10mM	ONC0003010	Null	DMSO	691.64	Bio-Techne	5106	gsk2193874	O=C(NC1(c2ccccc2)CC1)c1c(CN2CCC(N3CCCCC3)CC2)c(-c2cccc(C(F)(F)F)c2)nc2cc(Br)ccc12	85.5176
V2B06 H03	H03	10mM	ONC0003031	Null	DMSO	298.3	Bio-Techne	671	ah6809	CC(C)Oc1ccc2c(c1)oc1ccc(cc1c2=O)C(O)=O	81.529
V2B06 I03	I03	10mM	ONC0003021	Null	DMSO	188.23	Microsource Discovery Systems	1500648	azelaic acid	OC(=O)CCCCCCCC(O)=O	89.1263
V2B06 J03	J03	10mM	ONC0003042	Null	DMSO	265.32	Bio-Techne	5275	lsn2463359	CC(C)NC(=O)c1ccc(C#Cc2ccncc2)cn1	112.298
V2B06 K03	K03	10mM	ONC0003032	Null	DMSO	308.66	Bio-Techne	5243	tcs7009	O=[N+]([O-])c1c(Nc2cc(F)cc(Cl)c2)ccc2nonc12	67.3314
V2B06 L03	L03	10mM	ONC0003053	0.5H2O	DMSO	407.48	Bio-Techne	2767	l365260	Cc1cccc(NC(=O)N[C@@H]2N=C(c3ccccc3)c3ccccc3N(C)C2=O)c1	76.6857
V2B06 M03	M03	10mM	ONC0003043	HCl	DMSO	451.01	Bio-Techne	2747	nnc052090	COc1ccccc1C1(O)CCN(CCCn2c3ccccc3c3ccccc32)CC1	75.3086
V2B06 N03	N03	10mM	ONC0003064	Null	DMSO	355.27	Bio-Techne	5586	yoda1	Clc1cccc(Cl)c1CSc1nnc(-c2cnccn2)s1	80.9117
V2B06 O03	O03	10mM	ONC0003054	Null	DMSO	392.89	Bio-Techne	5321	psncbam1	O=C(Nc1ccc(Cl)cc1)Nc1cccc(-c2cccc(N3CCCC3)n2)c1	61.396
V2B06 B04	B04	10mM	ONC0003065	Null	DMSO	348.45	Bio-Techne	5251	uc112	Oc1c(CN2CCCC2)cc(COCc2ccccc2)c2cccnc12	68.6135
V2B06 C04	C04	10mM	ONC0003000	Null	DMSO	455.97	Bio-Techne	2339	apafant	Cc1nnc2n1-c1sc(CCC(=O)N3CCOCC3)cc1C(c1ccccc1Cl)=NC2	64.3875
V2B06 D04	D04	10mM	ONC0003076	0.25H2O	DMSO	381.04	Bio-Techne	2476	sr11302	CC1=C(/C=C/C(=C/C=C/C(C)=C/C(=O)O)c2ccc(C)cc2)C(C)(C)CCC1	63.4378
V2B06 E04	E04	10mM	ONC0003011	2HCl	DMSO	289.25	Bio-Techne	5361	gsklsd1	c1ccc([C@@H]2C[C@H]2NC2CCNCC2)cc1	91.1681
V2B06 F04	F04	10mM	ONC0003077	Null	DMSO	292.14	Bio-Techne	425	brimonidine	Brc1c(NC2=NCCN2)ccc2nccnc12	64.3875
V2B06 G04	G04	10mM	ONC0003022	0.25H2O	DMSO	361.92	Bio-Techne	5266	baz2icr	Cn1cc(CCn2cnc(-c3cnn(C)c3)c2-c2ccc(C#N)cc2)cn1	78.4425
V2B06 H04	H04	10mM	ONC0003001	Null	DMSO	380.49	Bio-Techne	1393	sb222200	O=C(C2=C(C)C(C4=CC=CC=C4)=NC3=CC=CC=C23)N[C@@H](CC)C1=CC=CC=C1	60.4938
V2B06 I04	I04	10mM	ONC0003033	0.5H2O	DMSO	431.54	Bio-Techne	1985	pnu142633	O=C(NC)C3=CC(CCO2)=C(C=C3)[C@@H]2CCN1CCN(C4=CC=C(C(N)=O)C=C4)CC1	68.661
V2B06 J04	J04	10mM	ONC0003012	Null	DMSO	438.57	Bio-Techne	2021	le135	CN1C2=C(C=C3C(=C2)C(C)(C)CCC3(C)C)N=C(C2=CC=C(C=C2)C(O)=O)C2=C1C=CC=C2	59.6391
V2B06 K04	K04	10mM	ONC0003044	Null	DMSO	389.46	Bio-Techne	1321	zm336372	CN(C)C1=CC(=CC=C1)C(=O)NC1=CC=C(C)C(NC(=O)C2=CC=C(O)C=C2)=C1	76.4008
V2B06 L04	L04	10mM	ONC0003023	Null	DMSO	311.3	Bio-Techne	1531	icilin	OC1=C(C=CC=C1)N1CC=C(NC1=O)C1=CC=CC(=C1)[N+]([O-])=O	75.5935
V2B06 M04	M04	10mM	ONC0003055	Null	DMSO	364.49	Bio-Techne	2020	ch55	CC(C)(C)C1=CC(=CC(=C1)C(=O)\C=C\C1=CC=C(C=C1)C(O)=O)C(C)(C)C	140.313
V2B06 N04	N04	10mM	ONC0003034	HCl	DMSO	276.74	Bio-Techne	4416	adx10059	CC1=CC(C)=NC(C#CC2=CC=CC(F)=C2)=C1N	89.6011
V2B06 O04	O04	10mM	ONC0003066	HCl	DMSO	479.41	Bio-Techne	4292	sbe13	ClC(N=C3)=CC=C3COC1=C(OC)C=C(CNCCC2=CC(OC)=C(OC)C=C2)C=C1	68.661
V2B06 B05	B05	10mM	ONC0003045	HCl/0.25H2O	DMSO	516.58	Bio-Techne	2199	cgp71683	NC1=NC(NC[C@H]3CC[C@H](CNS(=O)(C4=CC=CC5=C4C=CC=C5)=O)CC3)=NC2=C1C=CC=C2	64.4349
V2B06 C05	C05	10mM	ONC0003002	Null	DMSO	394.52	Bio-Techne	1842	rhc80267	O=C(NCCCCCCNC(O/N=C2\CCCCC2)=O)O/N=C1CCCCC/1	85.1377
V2B06 D05	D05	10mM	ONC0003056	0.25H2O	DMSO	331.68	Bio-Techne	1398	kenpaullone	BrC1=CC=C2NC3=C(CC(=O)NC4=CC=CC=C34)C2=C1	78.0627
V2B06 E05	E05	10mM	ONC0003013	Null	DMSO	353.37	Bio-Techne	1379	sb221284	CSC1=C(C=C2N(CCC2=C1)C(=O)NC1=CC=CN=C1)C(F)(F)F	93.2099
V2B06 F05	F05	10mM	ONC0003067	HCl	DMSO	443.42	Bio-Techne	4387	calhex231	O=C(C4=CC=C(Cl)C=C4)N[C@@H](CCCC3)[C@H]3N[C@H](C)C1=C2C(C=CC=C2)=CC=C1	73.7892
V2B06 G05	G05	10mM	ONC0003024	Null	DMSO	354.49	Bio-Techne	1620	alprostadil	CCCCC[C@H](O)/C=C/[C@@H]1[C@H](C(C[C@H]1O)=O)CCCCCCC(O)=O	66.3818
V2B06 H05	H05	10mM	ONC0003078	HCl	DMSO	384.86	Bio-Techne	1440	bmy14802	OC(CCCN1CCN(CC1)C1=NC=C(F)C=N1)C1=CC=C(F)C=C1	69.8481
V2B06 I05	I05	10mM	ONC0003035	Null	DMSO	257.38	Bio-Techne	4519	ml213	O=C(NC3=C(C)C=C(C)C=C3C)C1CC2CCC1C2	82.5261
V2B06 J05	J05	10mM	ONC0003079	Null	DMSO	420.29	Bio-Techne	748	4ibp	Ic1ccc(cc1)C(=O)NC1CCN(Cc2ccccc2)CC1	71.0826
V2B06 K05	K05	10mM	ONC0003046	HCl	DMSO	421.96	Bio-Techne	4351	jhw007	[H][C@@]12CC[C@@](C[C@H](OC(C4=CC=C(F)C=C4)C3=CC=C(F)C=C3)C2)([H])N1CCCC	64.3875
V2B06 L05	L05	10mM	ONC0003003	Null	DMSO	190.25	Bio-Techne	1390	cytisine	O=C2N1C[C@@]([H])(C3)CNC[C@@]([H])3C1=CC=C2	81.4815
V2B06 M05	M05	10mM	ONC0003057	0.25H2O	DMSO	374.31	Bio-Techne	1705	2chloron6cyclopentyladenosine	O[C@@H]1[C@@H](CO)O[C@@H](N(C=N4)C2=C4C(NC3CCCC3)=NC(Cl)=N2)[C@@H]1O	61.6334
V2B06 N05	N05	10mM	ONC0003014	Null	DMSO	219.29	Bio-Techne	435	cimaterol	CC(C)NCC(O)c1ccc(N)c(c1)C#N	76.3058
V2B06 O05	O05	10mM	ONC0003068	HCl/0.5H2O	DMSO	370.3	Bio-Techne	431	ml9	Clc1cccc2c(cccc12)S(=O)(=O)N1CCCNCC1	51.8044
V2B06 B06	B06	10mM	ONC0003025	Null	DMSO	398.42	Bio-Techne	1866	mrs1845	O=C(OCC)C1=C(C)N(CC#C)C(C)=C(C(OC)=O)C1C2=CC([N+]([O-])=O)=CC=C2	70.8927
V2B06 C06	C06	10mM	ONC0003609	HCl	DMSO	441.96	Bio-Techne	2337	trequinsin	COc1cc2c(cc1OC)-c1c/c(=N\c3c(C)cc(C)cc3C)n(C)c(=O)n1CC2	63.5802
V2B06 D06	D06	10mM	ONC0003036	HCl/0.25H2O	DMSO	428.57	Bio-Techne	1638	u18666a	[H][C@@]23CC=C1C[C@@H](OCCN(CC)CC)CC[C@@](C)1[C@]([H])2CC[C@@]4(C)[C@]([H])3CCC4=O	100
V2B06 E06	E06	10mM	ONC0003620	oxalic_acid	DMSO	306.33	Bio-Techne	2477	proxyfan	c1ccc(COCCCc2cnc[nH]2)cc1	62.868
V2B06 F06	F06	10mM	ONC0003047	0.5fumaric_acid	DMSO	238.29	Bio-Techne	790	rilmenidine	C1CC1C(NC1=NCCO1)C1CC1	64.7673
V2B06 G06	G06	10mM	ONC0003631	HCl	DMSO	382.67	ChemBridge Corporation	7531337	n2diethylaminoethyl2iodobenzamide hydrochloride	CCN(CC)CCNC(=O)c1ccccc1I	51.7569
V2B06 H06	H06	10mM	ONC0003058	Br-	DMSO	343.31	Bio-Techne	1014	qx314	CC[N+](CC)(CC)CC(=O)NC1=C(C)C=CC=C1C	58.7369
V2B06 I06	I06	10mM	ONC0003642	2H2O	DMSO	182.23	Life Chemicals Inc	F2173-0055	meldonium	C[N+](C)(C)NCCC(=O)[O-]	57.8348
V2B06 J06	J06	10mM	ONC0003069	0.5H2O	DMSO	441.42	Bio-Techne	4248	torin2	O=C(C=C3)N(C5=CC=CC(C(F)(F)F)=C5)C2=C3C=NC1=CC=C(C4=CC=C(N)N=C4)C=C12	68.6135
V2B06 K06	K06	10mM	ONC0003653	Null	DMSO	204.23	Otava Ltd	1867227	ethotoin	CCN1C(=O)NC(C1=O)c2ccccc2	75.3561
V2B06 L06	L06	10mM	ONC0003080	HBr/0.25H2O	DMSO	394.8	Bio-Techne	1052	a61603	CS(=O)(=O)NC1=C(O)C=CC2=C1CCCC2C1=NCCN1	67.3314
V2B06 M06	M06	10mM	ONC0003664	Null	DMSO	294.3	Accela ChemBio	SY038205	1ethyl4oxo74pyridyl14dihydroquinoline3carboxylic acid	CCn1cc(C(=O)O)c(=O)c2ccc(-c3ccncc3)cc21	82.716
V2B06 N06	N06	10mM	ONC0003686	Null	DMSO	360.2	Bio-Techne	5378	vu0422288	O=C(Nc1ccc(Oc2ccc(Cl)cn2)c(Cl)c1)c1ccccn1	83.9981
V2B06 O06	O06	10mM	ONC0003675	Null	DMSO	167.25	Ark Pharm	AK-47877	benzodthiazole23hthione	S=C1SC2=CC=CC=C2N1	62.6306
V2B06 B07	B07	10mM	ONC0003610	maleic_acid	DMSO	395.42	Bio-Techne	666	3aqc	C=CCN1CCN(CC1)c1nc2ccccc2nc1C#N	60.2564
V2B06 C07	C07	10mM	ONC0003687	Null	DMSO	298.56	BePharm Ltd	B77854	2octyldodecan1ol	CCCCCCCCCCC(CO)CCCCCCCC	64.5299
V2B06 D07	D07	10mM	ONC0003621	Null	DMSO	654.74	Bio-Techne	2514	l161982	CCCCc1nn(-c2ccccc2C(F)(F)F)c(=O)n1Cc1ccc(-c2ccccc2S(=O)(=O)NC(=O)c2sccc2C)cc1	69.3732
V2B06 E07	E07	10mM	ONC0003611	Null	DMSO	182.25	Bio-Techne	2496	dr2313	Cc1nc(=O)c2c([nH]1)CCSC2	76.1159
V2B06 F07	F07	10mM	ONC0003632	HCl/1.25H2O	DMSO	428.31	Bio-Techne	495	u50488	CN([C@H]1CCCC[C@@H]1N1CCCC1)C(=O)Cc1ccc(Cl)c(Cl)c1	100.475
V2B06 G07	G07	10mM	ONC0003622	Null	DMSO	436.52	Bio-Techne	5317	wwl123	CN(Cc1cccc(-c2ccccc2)c1)C(=O)Oc1ccc(-c2ccc(C(N)=O)cc2)cc1	91.1206
V2B06 H07	H07	10mM	ONC0003643	Null	DMSO	172.25	Fisher Scientific	17505	4hydroxy2266tetramethylpiperidinooxy98free radical	CC1(C)CC(O)CC(C)(C)N1O	64.34
V2B06 I07	I07	10mM	ONC0003633	H2O	DMSO	410.44	Bio-Techne	2684	sn38	CCc1c2c(nc3ccc(O)cc13)-c1cc3c(c(=O)n1C2)COC(=O)[C@]3(O)CC	66.0019
V2B06 J07	J07	10mM	ONC0003654	Null	DMSO	233.19	Life Chemicals Inc	F2119-0003	acitazanolast	OC(=O)C(=O)Nc1cccc(c1)c2nn[nH]n2	75.3561
V2B06 K07	K07	10mM	ONC0003644	Cl-/H2O	DMSO	414.12	Fisher Scientific	40207	benzyldimethylhexadecylammonium chloride hydrate	CCCCCCCCCCCCCCCC[N+](C)(C)Cc1ccccc1	69.7056
V2B06 L07	L07	10mM	ONC0003665	Null	DMSO	237.28	Otava Ltd	2630816	mdl27531	Cn1c(nnc1S(=O)(=O)C)c2ccccc2	82.0513
V2B06 M07	M07	10mM	ONC0003655	HCl	DMSO	275.78	Life Chemicals Inc	F3314-0163	moprolol	COc1ccccc1OCC(O)CNC(C)C	69.0883
V2B06 N07	N07	10mM	ONC0003676	Null	DMSO	184.28	Alfa Aesar	L11579	trans2undecenoic acid	CCCCCCCC/C=C/C(=O)O	70.7028
V2B06 O07	O07	10mM	ONC0003666	HCl	DMSO	299.89	Otava Ltd	4920201	ly231617	CCNCc1cc(c(O)c(c1)C(C)(C)C)C(C)(C)C	62.773
V2B06 B08	B08	10mM	ONC0003677	Null	DMSO	165.12	Alfa Aesar	L10517	4fluorodlglutamic acid	NC(CC(F)C(=O)O)C(=O)O	63.4853
V2B06 C08	C08	10mM	ONC0003612	Null	DMSO	189.13	Bio-Techne	188	lquisqualicacid	N[C@@H](Cn1oc(=O)[nH]c1=O)C(O)=O	65.0522
V2B06 D08	D08	10mM	ONC0003688	Null	DMSO	370.32	BePharm Ltd	B7900	235trioacetyluridine	CC(=O)OC[C@H]1O[C@@H](n2ccc(=O)[nH]c2=O)[C@H](OC(C)=O)[C@@H]1OC(C)=O	61.396
V2B06 E08	E08	10mM	ONC0003623	1.5H2O	DMSO	495.6	Bio-Techne	5622	hth01015	Cc1nc(Nc2cnn(C3CCNCC3)c2)nc2c1N(C)C(=O)c1cc3ccccc3cc1N2C	63.7227
V2B06 F08	F08	10mM	ONC0003689	Null	DMSO	235.25	Berry & Associates	PR 3495	23dideoxyadenosine	Nc1ncnc2c1ncn2[C@H]1CC[C@@H](CO)O1	49.8101
V2B06 G08	G08	10mM	ONC0003634	Null	DMSO	170.25	BroadPharm	BP-30021	exoexo23camphanediol	CC1(C)[C@H]2CC[C@@]1(C)[C@H](O)[C@@H]2O	67.5214
V2B06 H08	H08	10mM	ONC0003613	0.5fumaric_acid/0.5H2O	DMSO	595.74	Bio-Techne	2308	tabimorelin fumarate	CNC(=O)[C@@H](Cc1ccccc1)N(C)C(=O)[C@@H](Cc1ccc2ccccc2c1)N(C)C(=O)/C=C/CC(C)(C)N	61.1586
V2B06 I08	I08	10mM	ONC0003645	HCl	DMSO	343.86	Innovapharm Ltd.	BBS-00028240	moxaverine	CCc1cc2cc(OC)c(OC)cc2c(Cc3ccccc3)n1	67.4264
V2B06 J08	J08	10mM	ONC0003624	2HCl/H2O	DMSO	422.34	Bio-Techne	5182	oxa06	Fc1ccccc1CNCc1ccc(-c2ccnc3[nH]ccc23)cc1	62.0133
V2B06 K08	K08	10mM	ONC0003656	Null	DMSO	498.97	Manchester Organics	T26228	1bromoperfluorooctane	FC(F)(F)C(F)(F)C(F)(F)C(F)(F)C(F)(F)C(F)(F)C(F)(F)C(F)(F)Br	62.5356
V2B06 L08	L08	10mM	ONC0003635	Null	DMSO	243.33	BroadPharm	BP-20532	2iminobiotin	NC1=N[C@H]2[C@H](CCCCC(=O)O)SC[C@H]2N1	86.5147
V2B06 M08	M08	10mM	ONC0003667	Null	DMSO	785.11	Shanghai PI Chemicals Ltd	PI-37007	dolastin10	CC[C@H](C)[C@@H]([C@@H](CC(=O)N1CCC[C@H]1[C@H](OC)[C@@H](C)C(=O)N[C@@H](Cc2ccccc2)c3nccs3)OC)N(C)C(=O)[C@@H](NC(=O)[C@H](C(C)C)N(C)C)C(C)C	74.8813
V2B06 N08	N08	10mM	ONC0003646	Null	DMSO	521.07	FluoroChem	46164	perfluorotripropylamine	FC(F)(F)C(F)(F)C(F)(F)N(C(F)(F)C(F)(F)C(F)(F)F)C(F)(F)C(F)(F)C(F)(F)F	72.6496
V2B06 O08	O08	10mM	ONC0003678	methylsulfonium/I-	DMSO	325.23	Alfa Aesar	B21342	lmethionine methylsulfonium iodide	CSCC[C@H](N)C(=O)O	75.641
V2B06 B09	B09	10mM	ONC0003657	Null	DMSO	266.1	Life Chemicals Inc	F2158-0617	bropirimine	NC1=NC(=C(Br)C(=O)N1)c2ccccc2	83.3333
V2B06 C09	C09	10mM	ONC0003614	2HCl/0.25H2O	DMSO	202.59	Bio-Techne	2342	4methylhistamine	Cc1nc[nH]c1CCN	60.019
V2B06 D09	D09	10mM	ONC0003668	CH3SO3H	DMSO	531.57	Amadis Chemical	A905704	exatecan mesylate	CC[C@@]1(O)C(=O)OCC2=C1C=C3N(Cc4c5[C@@H](N)CCc6c(C)c(F)cc(nc34)c56)C2=O.CS(=O)(=O)O	59.4017
V2B06 E09	E09	10mM	ONC0003625	HCl/0.5H2O	DMSO	626.97	Bio-Techne	5110	gsk1562590	CN(C(=O)CN1C(=O)COc2cc(Cl)c(Cl)cc21)[C@@H](CN1CCCC1)c1ccc(-c2cccc(C(N)=O)c2)cc1	72.4596
V2B06 F09	F09	10mM	ONC0003679	Null	DMSO	254.38	Alfa Aesar	A16566	34methylbenzylidenecamphor	Cc1ccc(/C=C2/C(=O)C3(C)CCC2C3(C)C)cc1	81.6714
V2B06 G09	G09	10mM	ONC0003636	2Na+	DMSO	548.46	ChemBridge Corporation	5255879	disodium 77carbonyldiiminobis4hydroxy2naphthalenesulfonate	Oc1cc(cc2cc(NC(=O)Nc3ccc4c(O)cc(cc4c3)S(=O)(=O)[O-])ccc12)S(=O)(=O)[O-]	82.5261
V2B06 H09	H09	10mM	ONC0003690	Null	DMSO	261.67	Berry & Associates	PY 7114	5chloro2deoxycytidine	Nc1nc(=O)n([C@H]2C[C@H](O)[C@@H](CO)O2)cc1Cl	55.793
V2B06 I09	I09	10mM	ONC0003647	Null	DMSO	520.56	LabNetwork	LN01343075	incb 3284	COc1ccc([C@]2(O)CC[C@H](N3CC[C@@H](NC(=O)CNC(=O)c4cccc(C(F)(F)F)c4)C3)CC2)cn1	73.0769
V2B06 J09	J09	10mM	ONC0003691	Null	DMSO	230.23	Berry & Associates	PY 7106	56dihydro5aza2deoxycytidine	NC1=NC(=O)N([C@H]2C[C@H](O)[C@@H](CO)O2)CN1	81.6714
V2B06 K09	K09	10mM	ONC0003658	Null	DMSO	428.32	Matrix Scientific	59774	3hexene34diylbis41phenylenebisdihydrogen phosphate	CC\C(=C(\CC)/c1ccc(OP(=O)(O)O)cc1)\c2ccc(OP(=O)(O)O)cc2	81.1016
V2B06 L09	L09	10mM	ONC0003615	2HCl	DMSO	353.3	Bio-Techne	2329	ro105824	Cc1ncc(CN2CC=C(c3ccccc3)CC2)c(N)n1	72.5071
V2B06 M09	M09	10mM	ONC0003669	Null	DMSO	416.65	Shanghai Sun-Shine Chemical Technology Co	PARICALCITOL	paricalcitol	C[C@H](\C=C\[C@H](C)C(C)(C)O)[C@H]1CC[C@H]2\C(=C\C=C3C[C@@H](O)C[C@H](O)C3)\CCC[C@]12C	75.7835
V2B06 N09	N09	10mM	ONC0003626	0.75H2O	DMSO	433.89	Bio-Techne	5495	cw008	COc1ccn2ncc(-c3nc4[nH]nc(NC(=O)c5ccc(F)cc5)c4cc3F)c2c1	77.3029
V2B06 O09	O09	10mM	ONC0003680	Null	DMSO	270.5	Ark Pharm	AK114210	octadecan1ol	CCCCCCCCCCCCCCCCCCO	83.4758
V2B06 B10	B10	10mM	ONC0003637	Null	DMSO	483.48	BroadPharm	W-60403	amrubicin	CC(=O)C1(N)C[C@H](O[C@H]2C[C@H](O)[C@H](O)CO2)c3c(O)c4C(=O)c5ccccc5C(=O)c4c(O)c3C1	78.6325
V2B06 C10	C10	10mM	ONC0003616	1.25H2O	DMSO	374.91	Bio-Techne	2435	cct018159	CCc1cc(-c2n[nH]c(C)c2-c2ccc3c(c2)OCCO3)c(O)cc1O	49.4777
V2B06 D10	D10	10mM	ONC0003648	Null	DMSO	1393.69	LabNetwork	LN02221398	sar9meto211substance p	CC(C)C[C@H](NC(=O)CN(C)C(=O)[C@H](Cc1ccccc1)NC(=O)[C@H](Cc1ccccc1)NC(=O)[C@H](CCC(N)=O)NC(=O)[C@H](CCC(N)=O)NC(=O)[C@@H]1CCCN1C(=O)[C@H](CCCCN)NC(=O)[C@@H]1CCCN1C(=O)[C@@H](N)CCCNC(=N)N)C(=O)N[C@H](CC __ S(C)(=O)=O)C(N)=O	64.9573
V2B06 E10	E10	10mM	ONC0003627	Na+/0.5H2O	DMSO	455.92	Bio-Techne	2295	cloprostenol	O=C([O-])CCC/C=C\C[C@H]1[C@@H](O)C[C@@H](O)[C@@H]1/C=C/[C@@H](O)COc1cccc(Cl)c1	51.7094
V2B06 F10	F10	10mM	ONC0003659	Null	DMSO	164.97	Matrix Scientific	8896	22dichloro11difluoroethyl methyl ether	COC(F)(F)C(Cl)Cl	57.7873
V2B06 G10	G10	10mM	ONC0003638	Null	DMSO	299.28	ChemBridge Corporation	5728441	n4carboxyphenylalphadmannopyranosylamine	OCC1OC(Nc2ccc(cc2)C(=O)O)C(O)C(O)C1O	73.4568
V2B06 H10	H10	10mM	ONC0003670	HCl	DMSO	1485.75	Microsource Discovery Systems	1500607	vancomycin hydrochloride	CN[C@H](CC(C)C)C(=O)N[C@@H]1[C@H](O)c2ccc(Oc3cc4cc(Oc5ccc(cc5Cl)[C@@H](O)[C@@H]5NC(=O)[C@H](NC(=O)[C@@H]4NC(=O)[C@H](CC(N)=O)NC1=O)c1ccc(O)c(c1)-c1c(O)cc(O)cc1[C@H](NC5=O)C(O)=O)c3O[C@@H]1O[C@H](CO)[C __ @@H](O)[C@H](O)[C@H]1O[C@H]1C[C@](C)(N)[C@H](O)[C@H](C)O1)c(Cl)c2	56.7426
V2B06 I10	I10	10mM	ONC0003649	2HCl	DMSO	365.31	Life Chemicals Inc	F2145-0456	lerisetron	C(c1ccccc1)n2c(nc3ccccc23)N4CCNCC4	53.4188
V2B06 J10	J10	10mM	ONC0003681	Null	DMSO	268.27	Ark Pharm	AK-35631	isoxepac	O=C(O)CC1=CC=C(C2=C1)OCC3=CC=CC=C3C2=O	47.4359
V2B06 K10	K10	10mM	ONC0003660	Null	DMSO	132.16	Otava Ltd	1778825	cinnamaldehyde	O=C\C=C\c1ccccc1	81.5764
V2B06 L10	L10	10mM	ONC0003692	Null	DMSO	268.23	Berry & Associates	PRA 10011	allopurinol riboside	O=c1nc[nH]c2c1cnn2[C@@H]1O[C@H](CO)[C@@H](O)[C@H]1O	73.6942
V2B06 M10	M10	10mM	ONC0003671	Null	DMSO	319.49	Accela ChemBio	SY025969	tetradecyl nicotinate	CCCCCCCCCCCCCCOC(=O)c1cccnc1	79.2972
V2B06 N10	N10	10mM	ONC0003693	Null	DMSO	295.3	Chem-Impex International	11256	ltyrosylglycylglycine	N[C@@H](Cc1ccc(O)cc1)C(=O)NCC(=O)NCC(=O)O	81.529
V2B06 O10	O10	10mM	ONC0003682	Null	DMSO	127.1	Ark Pharm	AK-26137	5hydroxy1himidazole4carboxamide	C1=NC(=C([NH]1)C(=O)N)O	60.3039
V2B06 B11	B11	10mM	ONC0003617	0.25H2O	DMSO	394.39	Bio-Techne	5131	nab2	Cc1ccc(C)c(-n2cnc3cc(C(=O)NCc4ccccc4Cl)ccc32)c1	67.5689
V2B06 C11	C11	10mM	ONC0003694	HCl	DMSO	294.82	Chem-Impex International	4578	leuleuomehcl	COC(=O)[C@H](CC(C)C)NC(=O)[C@H](N)CC(C)C	68.8509
V2B06 D11	D11	10mM	ONC0003628	0.25H2O	DMSO	312.88	Bio-Techne	680	2phenylmelatonin	COc1ccc2[nH]c(c(CCNC(C)=O)c2c1)-c1ccccc1	93.2099
V2B06 E11	E11	10mM	ONC0003618	Null	DMSO	441.36	Bio-Techne	2764	gp1a	Cc1ccc2c(c1)Cc1c(C(=O)NN3CCCCC3)nn(-c3ccc(Cl)cc3Cl)c1-2	65.7645
V2B06 F11	F11	10mM	ONC0003639	Null	DMSO	191.23	ChemBridge Corporation	5334325	n2hydroxyethyl3phenylacrylamide	OCCNC(=O)\C=C\c1ccccc1	105.983
V2B06 G11	G11	10mM	ONC0003629	ethanol	DMSO	371.4	Bio-Techne	2457	arcyriaflavina	O=C1NC(=O)c2c1c1c3ccccc3[nH]c1c1[nH]c3ccccc3c21	80.3894
V2B06 H11	H11	10mM	ONC0003650	Null	DMSO	573.67	LabNetwork	LN01254248	metenkephalin	CSCC[C@H](NC(=O)[C@H](Cc1ccccc1)NC(=O)CNC(=O)CNC(=O)[C@@H](N)Cc1ccc(O)cc1)C(=O)O	105.983
V2B06 I11	I11	10mM	ONC0003640	2HCl/H2O	DMSO	695.63	Bio-Techne	481	dilazep	COc1cc(cc(OC)c1OC)C(=O)OCCCN1CCCN(CCCOC(=O)c2cc(OC)c(OC)c(OC)c2)CC1	75.1662
V2B06 J11	J11	10mM	ONC0003661	HCl	DMSO	83.52	Otava Ltd	1270718	methoxyamine	CON	87.6543
V2B06 K11	K11	10mM	ONC0003651	HCl/1.25H2O	DMSO	470.49	Bio-Techne	2481	jtc801	CCc1ccc(OCc2ccccc2C(=O)Nc2ccc3nc(C)cc(N)c3c2)cc1	82.8585
V2B06 L11	L11	10mM	ONC0003672	HCl	DMSO	307.78	Accela ChemBio	SY029900	67dihydroxy14hydroxybenzyl1234tetrahydroisoquinoline hydrochloride	Oc1ccc(CC2NCCc3cc(O)c(O)cc32)cc1	58.0247
V2B06 M11	M11	10mM	ONC0003662	HCl/0.25H2O	DMSO	326.36	Bio-Techne	2734	pnu89843	Cc1cc2c(N3CCCC3)nc(N3CCCC3)nc2n1C	57.5499
V2B06 N11	N11	10mM	ONC0003683	Null	DMSO	114.1	Prestwick Chemical	Prestw-860	NA	C[C@@H]1NC(=O)NC1=O	85.4701
V2B06 O11	O11	10mM	ONC0003673	Null	DMSO	277.67	Bio-Techne	2301	t0070907	O=C(Nc1ccncc1)c1cc([N+](=O)[O-])ccc1Cl	54.0361
V2B06 B12	B12	10mM	ONC0003684	Null	DMSO	259.33	Bio-Techne	2324	necrostatin1	CN1C(=O)C(Cc2c[nH]c3ccccc23)NC1=S	40.8357
V2B06 C12	C12	10mM	ONC0003619	Null	DMSO	167.12	Bio-Techne	225	quinolinicacid	OC(=O)c1cccnc1C(O)=O	57.3599
V2B06 D12	D12	10mM	ONC0003695	Null	DMSO	434.71	Bio-Techne	2275	4567tetrabromobenzotriazole	Brc1c(Br)c(Br)c2[nH]nnc2c1Br	61.1111
V2B06 E12	E12	10mM	ONC0003630	Null	DMSO	440.38	Bio-Techne	2678	gp2a	Cc1ccc2c(c1)Cc1c(C(=O)NC3CCCCC3)nn(-c3ccc(Cl)cc3Cl)c1-2	52.6116
V2B06 F12	F12	10mM	ONC0003674	Null	DMSO	179.22	Prestwick Chemical	Prestw-1776	NA	NC(=O)OCCCc1ccccc1	51.8044
V2B06 G12	G12	10mM	ONC0003641	Null	DMSO	370.72	Bio-Techne	2665	bms191011	O=c1oc(-c2ccc(C(F)(F)F)cc2)nn1Cc1cc(Cl)ccc1O	95.6315
V2B06 H12	H12	10mM	ONC0003685	HCl	DMSO	217.7	Prestwick Chemical	Prestw-1017	NA	CCNCC(O)c1cccc(O)c1	42.2602
V2B06 I12	I12	10mM	ONC0003652	Null	DMSO	383.43	Bio-Techne	5546	ni57	COc1cc(C#N)ccc1S(=O)(=O)Nc1ccc2c(c1)cc(C)c(=O)n2C	62.5831
V2B06 J12	J12	10mM	ONC0003696	2HCl	DMSO	184.07	Prestwick Chemical	Prestw-43	NA	NCCc1cc[nH]n1	54.7483
V2B06 K12	K12	10mM	ONC0003663	Null	DMSO	174.16	Bio-Techne	2521	nsc3852	O=Nc1ccc(O)c2ncccc12	78.6325
V2B06 L12	L12	10mM	ONC0003785	Null	DMSO	114.1	SIA Enamine	Z56854487	piperazinedione	O=C1CNC(=O)CN1	65.1947
V2B06 M12	M12	10mM	ONC0003786	Null	DMSO	206.29	Microsource Discovery Systems	1502363	dexibuprofen	CC(C)Cc1ccc(cc1)[C@H](C)C(O)=O	58.3096
V2B06 N12	N12	10mM	ONC0003796	Null	DMSO	271.79	SIA Enamine	Z1497043450	bupranolol	CC=1C=CC(Cl)=C(OCC(O)CNC(C)(C)C)C1	85.755
V2B06 O12	O12	10mM	ONC0003797	Null	DMSO	383.9	Microsource Discovery Systems	1500804	althiazide	NS(=O)(=O)c1cc2c(NC(CSCC=C)NS2(=O)=O)cc1Cl	64.2925
V2B06 B13	B13	10mM	ONC0003807	HBr	DMSO	405.31	SIA Enamine	Z905064078	citalopram	CN(C)CCCC1(OCc2cc(ccc12)C#N)c3ccc(F)cc3	64.3875
V2B06 C13	C13	10mM	ONC0003808	Null	DMSO	354.38	Microsource Discovery Systems	1500769	phenolsulfonphthalein	Oc1ccc(cc1)C1(OS(=O)(=O)c2ccccc12)c1ccc(O)cc1	71.0826
V2B06 D13	D13	10mM	ONC0003818	Null	DMSO	292.22	SIA Enamine	Z1603855929	2hydroxyflutamide	CC(C)(O)C(=O)NC=1C=CC([N+](=O)[O-])=C(C1)C(F)(F)F	68.0437
V2B06 E13	E13	10mM	ONC0003819	Null	DMSO	367.81	Microsource Discovery Systems	1500771	cefaclor	N[C@@H](C(=O)N[C@H]1[C@H]2SCC(Cl)=C(N2C1=O)C(O)=O)c1ccccc1	72.1747
V2B06 F13	F13	10mM	ONC0003829	Null	DMSO	192.65	SIA Enamine	EN300-155283	lofemizole	CC=1NC=NC1C=2C=CC(Cl)=CC2	66.9041
V2B06 G13	G13	10mM	ONC0003830	Null	DMSO	650.98	Microsource Discovery Systems	1500778	liothyronine	N[C@H](Cc1cc(I)c(Oc2ccc(O)c(I)c2)c(I)c1)C(O)=O	90.3134
V2B06 H13	H13	10mM	ONC0003840	Null	DMSO	291.8	SIA Enamine	Z57052872	t62	NC=1SC=2CCCCC2C1C(=O)C=3C=CC(Cl)=CC3	57.8822
V2B06 I13	I13	10mM	ONC0003841	Null	DMSO	158.12	Microsource Discovery Systems	1500801	allantoin	NC(=O)NC1NC(=O)NC1=O	66.8091
V2B06 J13	J13	10mM	ONC0003851	4HCl	DMSO	890.75	SIA Enamine	EN300-260559	semapimod	C\C(=N/NC(=N)N)\c1cc(NC(=O)CCCCCCCCC(=O)Nc2cc(cc(c2)\C(=N\NC(=N)N)\C)\C(=N\NC(=N)N)\C)cc(c1)\C(=N\NC(=N)N)\C	78.9174
V2B06 K13	K13	10mM	ONC0003852	Null	DMSO	1139.77	Microsource Discovery Systems	1500772	iodipamide	OC(=O)c1c(I)cc(I)c(NC(=O)CCCCC(=O)Nc2c(I)cc(I)c(C(O)=O)c2I)c1I	70.038
V2B06 L13	L13	10mM	ONC0003862	HCl	DMSO	256.74	Vitas M Chemical Limited	STK095480	NA	CNC(=N)NC(=O)Nc1c(C)cccc1C	68.7559
V2B06 M13	M13	10mM	ONC0003863	Null	DMSO	581.75	Vitas M Chemical Limited	STK256720	rosamicin	CCC1OC(=O)CC(O)C(C)C(OC2OC(C)CC(C2O)N(C)C)C(CC=O)CC(C)C(=O)\C=C\C2(C)OC2C1C	58.5945
V2B06 N13	N13	10mM	ONC0003787	Na+	DMSO	619.94	Vitas M Chemical Limited	STL069537	iopodicacid	CN(C)\C=N\c1c(I)cc(I)c(CCC(O)=O)c1I	59.4017
V2B06 O13	O13	10mM	ONC0003788	Null	DMSO	373.86	Sanbio BV	10011562	l655240	ClC1=CC=C(CN2C(CC(C)(C)C(O)=O)=C(C)C3=CC(F)=CC=C32)C=C1	57.5973
V2B06 B14	B14	10mM	ONC0003798	Null	DMSO	834.97	Vitas M Chemical Limited	STK177296	fce22250	COC1\C=C\OC2(C)Oc3c(C2=O)c2c(O)c(\C=N\N=C\N4CCCCC4)c(NC(=O)\C(C)=C/C=C/C(C)C(O)C(C)C(O)C(C)C(OC(C)=O)C1C)c(O)c2c(O)c3C	33.5233
V2B06 C14	C14	10mM	ONC0003799	Cl-	DMSO	206.63	Sanbio BV	82220	linsidomine	Nc1on[n+](c1)N2CCOCC2	49.4777
V2B06 D14	D14	10mM	ONC0003809	Null	DMSO	222.37	Vitas M Chemical Limited	STK066400	cedrol	CC1CCC2C(C)(C)C3CC12CCC3(C)O	64.15
V2B06 E14	E14	10mM	ONC0003810	Null	DMSO	408.47	Sanbio BV	16791	tesaglitazar	OC([C@@H](OCC)CC1=CC=C(OCCC2=CC=C(OS(C)(=O)=O)C=C2)C=C1)=O	59.1168
V2B06 F14	F14	10mM	ONC0003820	2Cl-	DMSO	359.21	Vitas M Chemical Limited	STL371145	obidoxime	O\N=C\c1cc[n+](COC[n+]2ccc(cc2)\C=N\O)cc1	65.5745
V2B06 G14	G14	10mM	ONC0003821	Null	DMSO	373.47	Sanbio BV	15936	volinanserin	FC1=CC=C(CCN2CCC([C@@H](O)C3=CC=CC(OC)=C3OC)CC2)C=C1	55.9829
V2B06 H14	H14	10mM	ONC0003831	acetic_acid	DMSO	1144.3	Shanghai IChemical Technology Ltd	EBD54999	argipressine	N[C@H]1CSSC[C@H](NC(=O)[C@H](CC(=O)N)NC(=O)[C@H](CCC(=O)N)NC(=O)[C@H](Cc2ccccc2)NC(=O)[C@H](Cc3ccc(O)cc3)NC1=O)C(=O)N4CCC[C@H]4C(=O)N[C@H](CCCNC(=N)N)C(=O)NCC(=O)N	67.5689
V2B06 I14	I14	10mM	ONC0003832	Null	DMSO	181.2	SIA Enamine	Z2306534737	caricotamide	NC(=O)CN1C=CCC(=C1)C(=O)N	57.075
V2B06 J14	J14	10mM	ONC0003842	Cl-	DMSO	251.16	BLDPharm	BD51690	1z3chloroallyl1357tetraazaadamantan 1ium chloride	Cl\C=C/C[N+]12CN3CN(CN(C3)C1)C2	80.3419
V2B06 K14	K14	10mM	ONC0003843	Null	DMSO	225.63	SIA Enamine	Z2306534576	seclazone	ClC=1C=CC=2OC3CCON3C(=O)C2C1	64.5299
V2B06 L14	L14	10mM	ONC0003853	Null	DMSO	287.45	BLDPharm	BD135951	nnbis2hydroxyethyldodecanamide	CCCCCCCCCCCC(=O)N(CCO)CCO	67.8063
V2B06 M14	M14	10mM	ONC0003854	Null	DMSO	306.25	SIA Enamine	Z1736662073	bromantan	BrC=1C=CC(NC2C3CC4CC(C3)CC2C4)=CC1	62.6306
V2B06 N14	N14	10mM	ONC0003864	Null	DMSO	267.25	Microsource Discovery Systems	1500609	vidarabine	Nc1ncnc2n(cnc12)[C@@H]1O[C@H](CO)[C@@H](O)[C@@H]1O	78.1102
V2B06 O14	O14	10mM	ONC0003865	Null	DMSO	175.19	Vitas M Chemical Limited	STK802460	lcitrulline	NC(CCCNC(N)=O)C(O)=O	65.7645
V2B06 B15	B15	10mM	ONC0003789	Null	DMSO	401.59	TCI Europe N.V.	C2745	cetilistat	CCCCCCCCCCCCCCCCOc1nc2ccc(C)cc2c(=O)o1	70.1804
V2B06 C15	C15	10mM	ONC0003866	Null	DMSO	263.14	SIA Enamine	Z2417826612	#N/A	#N/A	93.1624
V2B06 D15	D15	10mM	ONC0003800	Null	DMSO	420.49	Sanbio BV	17681	darglitazone	O=C(CCC1=C(C)OC(C2=CC=CC=C2)=N1)C3=CC=C(CC4SC(NC4=O)=O)C=C3	110.304
V2B06 E15	E15	10mM	ONC0003790	Null	DMSO	134.09	SIA Enamine	Z104473230	malicacid	OC(CC(=O)O)C(=O)O	84.283
V2B06 F15	F15	10mM	ONC0003811	Null	DMSO	198.31	Microsource Discovery Systems	1500636	mecysteine hydrochloride	COC(=O)C(N)CS	98.3381
V2B06 G15	G15	10mM	ONC0003801	Null	DMSO	131.14	Vitas M Chemical Limited	STL163516	creatine	CN(CC(O)=O)C(N)=N	63.2953
V2B06 H15	H15	10mM	ONC0003822	phosphoric_acid	DMSO	277.22	Microsource Discovery Systems	1500634	iproniazid phosphate	CC(C)NNC(=O)c1ccncc1	71.6049
V2B06 I15	I15	10mM	ONC0003812	Null	DMSO	556.54	TCI Europe N.V.	N0974	niceritrol	O=C(OCC(COC(=O)c1cccnc1)(COC(=O)c1cccnc1)COC(=O)c1cccnc1)c1cccnc1	67.7113
V2B06 J15	J15	10mM	ONC0003833	HCl	DMSO	340.3	Sanbio BV	17415	tecalcet	COc1cccc(c1)[C@@H](C)NCCCc2ccccc2Cl	70.6553
V2B06 K15	K15	10mM	ONC0003823	2Cl-	DMSO	723.74	Specs	AE-562/43459779	metocurine	COc1ccc2C[C@@H]3c4c(CC[N+]3(C)C)cc(OC)c(OC)c4Oc5ccc(C[C@H]6c7cc(Oc1c2)c(OC)cc7CC[N+]6(C)C)cc5	60.8737
V2B06 L15	L15	10mM	ONC0003844	Null	DMSO	436.9	Sanbio BV	15957	carboxylosartan	[H]N1N=NN=C1C2=CC=CC=C2C3=CC=C(CN4C(C(O)=O)=C(Cl)N=C4CCCC)C=C3	82.0038
V2B06 M15	M15	10mM	ONC0003834	Null	DMSO	317.36	Sanbio BV	17192	vlx600	C/C(C1=NC=CC=C1)=N/NC2=NC3=C(C(C=CC=C4C)=C4N3)N=N2	58.547
V2B06 N15	N15	10mM	ONC0003855	HBr	DMSO	185.08	SIA Enamine	EN300-70503	ethylsulfanylmethanimidamide hydrobromide	CCSC(=N)N	78.3476
V2B06 O15	O15	10mM	ONC0003845	Null	DMSO	220.25	Sanbio BV	82250	snap	O=NSC(C)(C)C(NC(=O)C)C(=O)O	60.5888
V2B06 B16	B16	10mM	ONC0003856	Null	DMSO	298.39	Sanbio BV	18628	carazolol	OC(CNC(C)C)COC1=C(C(C=CC=C2)=C2N3)C3=CC=C1	68.8034
V2B06 C16	C16	10mM	ONC0003791	acetic_acid	DMSO	248.28	Sanbio BV	10005031	targinine	CNC(=N)NCCC[C@H](N)C(=O)O	61.2061
V2B06 D16	D16	10mM	ONC0003867	Null	DMSO	386.5	Sanbio BV	16109	onc201	CC1=CC=CC=C1CN(C2=O)C3=NCCN3C4=C2CN(CC5=CC=CC=C5)CC4	81.9563
V2B06 E16	E16	10mM	ONC0003802	HCl	DMSO	197.71	SIA Enamine	EN300-124569	org9768	CC1(CN)Cc2ccccc2C1	50.4274
V2B06 F16	F16	10mM	ONC0003868	Null	DMSO	254.29	Sanbio BV	89130	pimonidazole	OC(CN1CCCCC1)CN2C([N+]([O-])=O)=NC=C2	83.7132
V2B06 G16	G16	10mM	ONC0003813	Null	DMSO	182.25	SIA Enamine	EN300-93479	tenilsetam	O=C1NCCNC1C2=CC=CS2	64.6249
V2B06 H16	H16	10mM	ONC0003792	Null	DMSO	265.22	Sanbio BV	18656	nitecapone	OC1=C([N+]([O-])=O)C=C(/C=C(C(C)=O)/C(C)=O)C=C1O	63.4378
V2B06 I16	I16	10mM	ONC0003824	Null	DMSO	178.19	Vitas M Chemical Limited	STK005095	trans4methoxycinnamicacid	COc1ccc(cc1)\C=C\C(O)=O	65.1472
V2B06 J16	J16	10mM	ONC0003803	Null	DMSO	363.5	Sanbio BV	16116	talinolol	O=C(NC1CCCCC1)NC2=CC=C(OCC(O)CNC(C)(C)C)C=C2	63.3903
V2B06 K16	K16	10mM	ONC0003835	Null	DMSO	219.25	TimTec Inc.	ST057583	zeatin	C\C(CO)=C/CNc1[nH]cnc2ncnc12	65.7645
V2B06 L16	L16	10mM	ONC0003814	Null	DMSO	316.4	Sanbio BV	13183	atizoram	O=C(NC1)NCC1C2=CC(O[C@@H]3[C@H](C4)CC[C@H]4C3)=C(OC)C=C2	68.471
V2B06 M16	M16	10mM	ONC0003846	Null	DMSO	186.17	Specs	AA-504/20833002	psoralen ficusin	O=C1C=Cc2cc3ccoc3(cc2(O1))	67.5689
V2B06 N16	N16	10mM	ONC0003825	Null	DMSO	202.28	SIA Enamine	Z2372279192	lta	N=C(NC=1C=CC=CC1)C2=CC=CS2	71.6049
V2B06 O16	O16	10mM	ONC0003857	Null	DMSO	204.36	Sanbio BV	19641	betaelemene	C=C[C@@]1(C)[C@H](C(C)=C)C[C@H](C(C)=C)CC1	65.5745
V2B06 B17	B17	10mM	ONC0003836	Null	DMSO	154.19	SIA Enamine	Z1270312072	omercaptobenzoicacid	OC(=O)C=1C=CC=CC1S	67.3314
V2B06 C17	C17	10mM	ONC0003793	3Li+	DMSO	785.34	Sanbio BV	21499	coenzymea	CC(C)(COP(=O)([O-])OP(=O)([O-])OC[C@H]1O[C@H]([C@H](O)[C@@H]1OP(=O)(O)[O-])n2cnc3c(N)ncnc23)[C@@H](O)C(=O)NCCC(=O)NCCS	73.6467
V2B06 D17	D17	10mM	ONC0003847	Null	DMSO	295.39	Vitas M Chemical Limited	STK101977	ezutromid	CCN(CC)c1ccc(cc1)-n1nc2cc(C)c(N)cc2n1	77.018
V2B06 E17	E17	10mM	ONC0003804	Cl-	DMSO	338.7	Sanbio BV	11012	delphinidin	Oc1cc(O)c2cc(O)c([o+]c2c1)c3cc(O)c(O)c(O)c3	66.9991
V2B06 F17	F17	10mM	ONC0003858	Null	DMSO	443.63	TimTec Inc.	ST060258	thiothixene	CN(C)S(=O)(=O)c1ccc2Sc3ccccc3\C(=C/CCN3CCN(C)CC3)c2c1	64.8623
V2B06 G17	G17	10mM	ONC0003815	Null	DMSO	502.57	Sanbio BV	10010024	ly223982	COc1ccc(/C=C\CCCCOc2ccc(cc2CCC(=O)O)C(=O)c2cccc(c2)C(=O)O)cc1	21.7474
V2B06 H17	H17	10mM	ONC0003869	Null	DMSO	280.28	Specs	AN-308/15495081	4oxo2phenyl4hchromen8ylacetic acid	OC(=O)Cc1cccc2C(=O)C=C(Oc12)c3ccccc3	56.6477
V2B06 I17	I17	10mM	ONC0003826	Null	DMSO	1541.57	Sanbio BV	16169	hydroxypropylbetacyclodextrin	CC(O)COC[C@H]1OC2O[C@@H]3[C@@H](COCC(C)O)OC(O[C@@H]4[C@@H](COCC(C)O)OC(O[C@@H]5[C@@H](COCC(C)O)OC(O[C@@H]6[C@@H](COCC(C)O)OC(O[C@@H]7[C@@H](COCC(C)O)OC(O[C@@H]8[C@@H](COCC(C)O)OC(O[C@H]1[C@H](O)[C@H]2 __ O)[C@H](O)[C@H]8O)[C@H](O)[C@H]7O)[C@H](O)[C@H]6O)[C@H](O)[C@H]5O)[C@H](O)[C@H]4O)[C@H](O)[C@H]3O	73.5992
V2B06 J17	J17	10mM	ONC0003870	Null	DMSO	126.11	Vitas M Chemical Limited	STL146346	phloroglucin	Oc1cc(O)cc(O)c1	78.3001
V2B06 K17	K17	10mM	ONC0003837	Null	DMSO	265.31	Sanbio BV	13870	pyroxamide	O=C(CCCCCCC(NO)=O)NC1=CC=CN=C1	69.0883
V2B06 L17	L17	10mM	ONC0003794	Null	DMSO	398.68	TimTec Inc.	ST075187	dihydrotachysterol	CC(C)C(C)\C=C\C(C)C1CCC2C1(C)CCC\C2=C/C=C1\CC(O)CCC1C	64.8623
V2B06 M17	M17	10mM	ONC0003848	Null	DMSO	182.22	SIA Enamine	EN300-1720731	dimercaptosuccinicacid	OC(=O)[C@@H](S)[C@@H](S)C(=O)O	69.6581
V2B06 N17	N17	10mM	ONC0003805	Null	DMSO	312.41	Specs	AN-652/42191159	2methoxyphenyl 24isobutylphenylpropanoate	CC(C)(C)c1cc(ccc1(O))OC(=O)c2cccs2	77.0655
V2B06 O17	O17	10mM	ONC0003859	Null	DMSO	152.15	SIA Enamine	Z19674820	methylparaben	COC(=O)C=1C=CC(O)=CC1	64.7198
V2B06 B18	B18	10mM	ONC0003816	Null	DMSO	282.34	Sanbio BV	22130	erteberel	OC1=CC2=C(C=C1)O[C@@H](C3=CC=C(O)C=C3)[C@]4([H])[C@@]2([H])CCC4	55.3181
V2B06 C18	C18	10mM	ONC0003795	Null	DMSO	410.58	SIA Enamine	EN300-221562	piperacetazine	CC(=O)C=1C=CC=2SC=3C=CC=CC3N(CCCN4CCC(CCO)CC4)C2C1	78.7749
V2B06 D18	D18	10mM	ONC0003827	Null	DMSO	280.45	Sanbio BV	90145	trans10cis12conjugatedlinoleicacid	CCCCC/C=C\C=C/CCCCCCCCC(=O)O	57.7398
V2B06 E18	E18	10mM	ONC0003806	Null	DMSO	487.8	Vitas M Chemical Limited	STK279680	riodoxol	Oc1c(I)cc(I)c(O)c1I	55.2707
V2B06 F18	F18	10mM	ONC0003838	Null	DMSO	437.47	Sanbio BV	18750	ravuconazole	FC(C=C(F)C=C1)=C1[C@](CN2N=CN=C2)(O)[C@@H](C)C3=NC(C4=CC=C(C#N)C=C4)=CS3	0.997151	1.3	0.4	1.27121	1.80571	2.65648	4.46922	82.9404	92.41	135.6	0.173	0.25	0	0	5.79182	2.94499	3.77941	2.50324	26.4558	<0.03	0.06	0	0	1.10081	4.20897	2.39587	0	5.50404	<0.03	<0.03	no
V2B06 G18	G18	10mM	ONC0003817	Null	DMSO	186.25	TimTec Inc.	ST50983621	epomediol	CC1(C)OC2(C)C(O)CC1CC2O	42.2602
V2B06 H18	H18	10mM	ONC0003849	Null	DMSO	270.37	Microsource Discovery Systems	1500632	hexestrol	CC[C@@H]([C@@H](CC)c1ccc(O)cc1)c1ccc(O)cc1	49.2877
V2B06 I18	I18	10mM	ONC0003828	HCl	DMSO	301.82	Specs	AO-365/40892107	2diethylaminoethyl 4ethoxybenzoate	CCOc1ccc(cc1)C(=O)OCCN(C)C	64.9573
V2B06 J18	J18	10mM	ONC0003860	Null	DMSO	284.27	Sanbio BV	14162	glycitein	O=C1C(C2=CC=C(O)C=C2)=COC3=CC(O)=C(OC)C=C31	66.7142
V2B06 K18	K18	10mM	ONC0003839	Null	DMSO	240.43	Sanbio BV	9001996	1hexadecanal	CCCCCCCCCCCCCCCC=O	62.2507
V2B06 L18	L18	10mM	ONC0003871	Null	DMSO	254.74	SIA Enamine	EN300-01894	2chloromethyl5678tetrahydro1benzothieno23dpyrimidin43hone	ClCC1=NC=2SC=3CCCCC3C2C(=O)N1	86.8946
V2B06 M18	M18	10mM	ONC0003850	Null	DMSO	278.44	Sanbio BV	90220	gammalinolenicacid	CCCCC/C=C\C/C=C\C/C=C\CCCCC(=O)O	67.2365
V2B06 N18	N18	10mM	ONC0003872	Null	DMSO	261.33	Sanbio BV	16484	zilpaterol	O=C1NC2=CC=CC3=C2N1CC[C@H](NC(C)C)[C@H]3O	87.8443
V2B06 O18	O18	10mM	ONC0003861	Null	DMSO	367.55	Sanbio BV	63270	acetylfarnesylcysteine	CC(N([C@H](C(O)=O)CSC/C=C(CC/C=C(C)/CC/C=C(C)/C)\C)[H])=O	77.208
V2B06 B19	B19	10mM	ONC0002641	0.5fumaric_acid/0.75H2O	DMSO	345.91	Bio-Techne	992	isamoltane	CC(C)NCC(O)COC1=CC=CC=C1N1C=CC=C1	68.8034
V2B06 C19	C19	10mM	ONC0002718	Null	DMSO	482.01	Bio-Techne	4242	gw803430	ClC(C=C3)=CC=C3C(S2)=CC1=C2C(N(C4=CC(OC)=C(OCCN5CCCC5)C=C4)C=N1)=O	74.359
V2B06 D19	D19	10mM	ONC0002652	HBr	DMSO	328.28	Bio-Techne	706	7hydroxydpat	CCCN(CCC)C1CCc2ccc(O)cc2C1	61.5859
V2B06 E19	E19	10mM	ONC0002642	HCl	DMSO	245.75	Bio-Techne	730	4phenyl1234tetrahydroisoquinoline	Cl.C1NCc2ccccc2C1c1ccccc1	64.9098
V2B06 F19	F19	10mM	ONC0002663	0.5fumaric_acid/0.25H2O	DMSO	401.93	Bio-Techne	950	xamoterol fumarate	OC(CNCCNC(=O)N1CCOCC1)COC1=CC=C(O)C=C1	68.2336
V2B06 G19	G19	10mM	ONC0002653	2HCl/2.5H2O	DMSO	779.77	Bio-Techne	347	norbinaltorphiminedihydrochloride	Oc1ccc2C[C@H]3N(CC4CC4)CC[C@@]45[C@@H](Oc1c24)c1[nH]c2[C@@H]4Oc6c7c(C[C@H]8N(CC9CC9)CC[C@@]47[C@@]8(O)Cc2c1C[C@@]35O)ccc6O	66.0019
V2B06 H19	H19	10mM	ONC0002674	Null	DMSO	472.39	Bio-Techne	868	l732138	CC(=O)N[C@H](Cc1c[nH]c2ccccc12)C(=O)OCc1cc(cc(c1)C(F)(F)F)C(F)(F)F	67.5214
V2B06 I19	I19	10mM	ONC0002664	HCl	DMSO	305.84	Bio-Techne	767	bifemelane	CNCCCCOc1ccccc1Cc1ccccc1	80.7692
V2B06 J19	J19	10mM	ONC0002685	0.25H2O	DMSO	151.63	Bio-Techne	114	nmda	CN[C@H](CC(O)=O)C(O)=O	80.1994
V2B06 K19	K19	10mM	ONC0002675	0.5fumaric_acid	DMSO	345.4	Bio-Techne	993	cyanopindolol	CC(C)(C)NCC(O)COC1=C2C=C(NC2=CC=C1)C#N	69.1358
V2B06 L19	L19	10mM	ONC0002696	HCl/0.75H2O	DMSO	562.99	Bio-Techne	3528	talmapimod	O=C(C(N(C)C)=O)C2=CN(C)C1=CC(Cl)=C(C(N3[C@H](C)CN(CC4=CC=C(F)C=C4)[C@@H](C)C3)=O)C=C12	73.5518
V2B06 M19	M19	10mM	ONC0002686	Null	DMSO	162.19	Bio-Techne	1041	1ebio	CCN1C(=O)NC2=C1C=CC=C2	68.566
V2B06 N19	N19	10mM	ONC0002707	HCl	DMSO	295.81	Bio-Techne	835	propranololr	CC(C)NC[C@@H](O)COc1cccc2ccccc12	75.9259
V2B06 O19	O19	10mM	ONC0002697	maleic_acid	DMSO	455.51	Bio-Techne	549	methylergometrine	CC[C@@H](CO)NC(=O)[C@H]1CN(C)[C@@H]2Cc3c[nH]c4cccc(C2=C1)c34	60.3039
V2B06 B20	B20	10mM	ONC0002708	HCl	DMSO	433.44	Bio-Techne	378	a7	NCCCCCCCCCCNS(=O)(=O)c1cccc2c(Cl)cccc12	47.4834
V2B06 C20	C20	10mM	ONC0002643	2HCl	DMSO	455.23	Bio-Techne	5566	dg172	CN1CCN(c2ccc(/C=C(\C#N)c3ccccc3Br)cc2)CC1	54.8908
V2B06 D20	D20	10mM	ONC0002719	HCl	DMSO	222.67	Bio-Techne	348	2bfi	C1CN=C(N1)c1cc2ccccc2o1	76.3533
V2B06 E20	E20	10mM	ONC0002654	Null	DMSO	347.42	Bio-Techne	2649	gw9508	O=C(O)CCc1ccc(NCc2cccc(Oc3ccccc3)c2)cc1	107.74
V2B06 F20	F20	10mM	ONC0002720	Cl-	DMSO	314.55	Bio-Techne	504	diphenyleneiodonium	[I+]1c2ccccc2-c2ccccc12	44.397
V2B06 G20	G20	10mM	ONC0002665	HCl/0.5H2O	DMSO	297.27	Bio-Techne	2322	bts54505	CC(C)CC(N)C1(c2ccc(Cl)cc2)CCC1	62.5356
V2B06 H20	H20	10mM	ONC0002644	Null	DMSO	273.29	Bio-Techne	2550	sunb8155	C/C(=N\c1ccccc1N)c1c(C)cc(=O)n(O)c1O	62.2032
V2B06 I20	I20	10mM	ONC0002676	Null	DMSO	375.45	Bio-Techne	2748	kf38789	COc1ccc(C2CC(c3c(O)cc(C)oc3=O)=NCCS2)c(OC)c1	61.6809
V2B06 J20	J20	10mM	ONC0002655	0.5H2O	DMSO	434.54	Bio-Techne	2645	fananserin	O=S1(=O)c2cccc3cccc(c23)N1CCCN1CCN(c2ccc(F)cc2)CC1	69.8955
V2B06 K20	K20	10mM	ONC0002687	Null	DMSO	212.23	Bio-Techne	2625	zonisamide	NS(=O)(=O)Cc1noc2ccccc12	69.0408
V2B06 L20	L20	10mM	ONC0002666	0.75H2O	DMSO	435.03	Bio-Techne	5489	xd14	CCc1c(C(=O)Nc2cc(S(=O)(=O)N(CC)CC)ccc2O)[nH]c(C)c1C(C)=O	58.2146
V2B06 M20	M20	10mM	ONC0002698	2HBr	DMSO	319.06	Bio-Techne	668	amthamine	Cc1nc(N)sc1CCN	64.4349
V2B06 N20	N20	10mM	ONC0002677	0.25H2O	DMSO	492.08	Bio-Techne	5492	bms566419	CCN1CCN(c2ccc(C(C)(C)NC(=O)c3cc4[nH]c5ccccc5c(=O)c4cc3F)cn2)CC1	74.6439
V2B06 O20	O20	10mM	ONC0002709	2HCl	DMSO	234.19	Bio-Techne	506	dimaprit	CN(C)CCCSC(N)=N	76.7806
V2B06 B21	B21	10mM	ONC0002688	Null	DMSO	417.64	Bio-Techne	934	olvanil	CCCCCCCC\C=C/CCCCCCCC(=O)NCC1=CC=C(O)C(OC)=C1	63.9126
V2B06 C21	C21	10mM	ONC0002645	Null	DMSO	487.51	Bio-Techne	659	fgin143	CCCCCCN(CCCCCC)C(=O)Cc1c([nH]c2ccc(Cl)cc12)-c1ccc(Cl)cc1	79.5821
V2B06 D21	D21	10mM	ONC0002699	HCl/1.75H2O	DMSO	287.32	Bio-Techne	1061	quinpirol	[H][C@]12CCCN(CCC)[C@]1([H])CC1=CNN=C1C2	68.3761
V2B06 E21	E21	10mM	ONC0002656	2HCl/0.25H2O	DMSO	459.81	Bio-Techne	5102	plx647	FC(F)(F)c1ccc(CNc2ccc(Cc3c[nH]c4ncccc34)cn2)cc1	82.2412
V2B06 F21	F21	10mM	ONC0002710	HCl/0.5H2O	DMSO	658.1	Bio-Techne	1050	rs102221	COC1=CC(OC)=C(NS(=O)(=O)C2=CC=C(C=C2)C(F)(F)F)C=C1C(=O)CCCCN1CCC2(CC1)NC(=O)NC2=O	67.7588
V2B06 G21	G21	10mM	ONC0002667	Null	DMSO	271.27	Bio-Techne	5197	spautin1	Fc1ccc(CNc2ncnc3ccc(F)cc23)cc1	68.7559
V2B06 H21	H21	10mM	ONC0002721	Null	DMSO	409.42	Bio-Techne	4818	pf04418948	FC(C=C4)=CC=C4C(N(C3)CC3(C(O)=O)COC2=CC1=CC=C(OC)C=C1C=C2)=O	59.8765
V2B06 I21	I21	10mM	ONC0002678	HCl/0.25H2O	DMSO	392.39	Bio-Techne	2451	ly344864	CN(C)[C@@H]1CCc2[nH]c3ccc(NC(=O)c4ccc(F)cc4)cc3c2C1	85.0427
V2B06 J21	J21	10mM	ONC0002722	Null	DMSO	555.85	Bio-Techne	2639	cgk733	O=C(NC(NC(=S)Nc1ccc(F)c([N+](=O)[O-])c1)C(Cl)(Cl)Cl)C(c1ccccc1)c1ccccc1	77.4929
V2B06 K21	K21	10mM	ONC0002689	Null	DMSO	283.33	Bio-Techne	5433	heclin	CCc1ccc(/C=C/C(=O)Nc2ccc(C(C)=O)cc2)o1	81.2441
V2B06 L21	L21	10mM	ONC0002646	Na+	DMSO	94.05	Sigma-Aldrich	MFCD00067207	sodium acrylate	[Na+].[O-]C(=O)C=C	77.5404
V2B06 M21	M21	10mM	ONC0002700	H2O	DMSO	571.58	Bio-Techne	5438	ntrc824	Cc1ccc(S(=O)(=O)Nc2ccc3c(c2)c(C(=O)C(F)(F)F)cn3CC(=O)N[C@@H](CC(C)C)C(=O)O)cc1	67.5214
V2B06 N21	N21	10mM	ONC0002657	Null	DMSO	89.09	Sigma-Aldrich	5130	lalanine	N[C@@H](C)C(=O)O	104.938
V2B06 O21	O21	10mM	ONC0002711	Null	DMSO	420.56	Bio-Techne	5457	sirreal2	Cc1cc(C)nc(SCC(=O)Nc2ncc(Cc3cccc4ccccc34)s2)n1	67.7588
V2B06 B22	B22	10mM	ONC0002668	Null	DMSO	138.13	Sigma-Aldrich	U6883	cisurocanic acid	O=C(O)/C=C\c1c[nH]cn1	45.7265
V2B06 C22	C22	10mM	ONC0002647	Null	DMSO	187.16	Bio-Techne	880	odq	O=c1onc2cnc3ccccc3n12	62.963
V2B06 D22	D22	10mM	ONC0002679	Null	DMSO	439.58	Synnovator	PBLJ6347	saroglitazar	CCO[C@@H](Cc1ccc(OCCn2c(C)ccc2-c2ccc(SC)cc2)cc1)C(=O)O	69.3732
V2B06 E22	E22	10mM	ONC0002658	Null	DMSO	277.35	Bio-Techne	3703	k858	CC1(C2=CC=CC=C2)N(C(C)=O)N=C(NC(C)=O)S1	49.6676
V2B06 F22	F22	10mM	ONC0002690	Null	DMSO	245.32	Synnovator	PBLJ6300	tasimelteon	CCC(=O)NC[C@@H]1C[C@H]1c1cccc2c1CCO2	69.8006
V2B06 G22	G22	10mM	ONC0002669	HCl/0.25H2O	DMSO	294.67	Bio-Techne	3609	tizanidine	ClC2=C(NC3=NCCN3)C1=NSN=C1C=C2	52.0893
V2B06 H22	H22	10mM	ONC0002701	Null	DMSO	379.39	Bio-Techne	5176	jnj27141491	CC[C@@H](c1ccc(F)c(F)c1)n1c(C(=O)OC)c(-c2ccno2)[nH]c1=S	54.5109
V2B06 I22	I22	10mM	ONC0002680	HCl/0.5H2O	DMSO	244.78	Bio-Techne	3689	cevimeline	C[C@@H](SC3)O[C@@]13CN2CCC1CC2.C[C@H](SC6)O[C@]46CN5CCC4CC5.Cl	67.1415
V2B06 J22	J22	10mM	ONC0002712	methanesulfonic_acid	DMSO	390.54	Bio-Techne	723	tetrindole	C1CCC(CC1)c1ccc2n3CCNC4CCCc(c34)c2c1	57.5024
V2B06 K22	K22	10mM	ONC0002691	0.25H2O	DMSO	192.73	Bio-Techne	3513	lmonomethylarginine	NC(NCCC[C@H](NC)C(O)=O)=N	94.4919
V2B06 L22	L22	10mM	ONC0002723	Null	DMSO	298.35	Bio-Techne	5367	sgc707	O=C(NCC(=O)N1CCCC1)Nc1ccc2cnccc2c1	66.3818
V2B06 M22	M22	10mM	ONC0002702	Null	DMSO	329.36	Bio-Techne	3360	cgp52411	O=C2NC(C1=CC(NC4=CC=CC=C4)=C(NC3=CC=CC=C3)C=C12)=O	70.6553
V2B06 N22	N22	10mM	ONC0002724	Null	DMSO	308.39	Bio-Techne	3344	slv320	O[C@@H](CC4)CC[C@H]4NC1=C2C(NC=C2)=NC(C3=CC=CC=C3)=N1	89.3637
V2B06 O22	O22	10mM	ONC0002713	Null	DMSO	348.36	Bio-Techne	1100	camptothecin	O=C4C5=C([C@](CC)(O)C(OC5)=O)C=C3C2=NC1=CC=CC=C1C=C2CN34	62.0608
V2B07 B03	B03	10mM	ONC0003961	Null	DMSO	409.44	Microsource Discovery Systems	1505203	ezetimibe	O[C@@H](CC[C@@H]1[C@H](N(C1=O)c1ccc(F)cc1)c1ccc(O)cc1)c1ccc(F)cc1	73.6408
V2B07 C03	C03	10mM	ONC0004038	Null	DMSO	407.65	Microsource Discovery Systems	1502348	diclazuril	Clc1ccc(cc1)C(C#N)c1c(Cl)cc(cc1Cl)-n1ncc(=O)[nH]c1=O	72.7567
V2B07 D03	D03	10mM	ONC0003972	Null	DMSO	397.38	Microsource Discovery Systems	1505222	deracoxib	COc1ccc(cc1F)-c1cc(nn1-c1ccc(cc1)S(N)(=O)=O)C(F)F	81.0225
V2B07 E03	E03	10mM	ONC0003962	tartaric_acid	DMSO	1066.21	Microsource Discovery Systems	1505312	tylosin tartrate	CC[C@H]1OC(=O)C[C@@H](O)[C@H](C)[C@@H](O[C@@H]2O[C@H](C)[C@@H](O[C@H]3C[C@@](C)(O)[C@@H](O)[C@H](C)O3)[C@@H]([C@H]2O)N(C)C)[C@@H](CC=O)C[C@@H](C)C(=O)\C=C\C(C)=C\[C@@H]1CO[C@@H]1O[C@H](C)[C@@H](O)[C@@ __ H](OC)[C@H]1OC	73.685
V2B07 F03	F03	10mM	ONC0003983	H2O	DMSO	273.26	Microsource Discovery Systems	1502362	ganciclovir hydrate	Nc1nc2n(COC(CO)CO)cnc2c(=O)[nH]1	92.2499
V2B07 G03	G03	10mM	ONC0003973	Null	DMSO	186.23	Microsource Discovery Systems	1505323	carbimazole	CCOC(=O)n1ccn(C)c1=S	65.0656
V2B07 H03	H03	10mM	ONC0003994	Null	DMSO	288.43	Microsource Discovery Systems	1505083	prasterone	C[C@]12CC[C@H]3[C@@H](CC=C4C[C@@H](O)CC[C@]34C)[C@@H]1CCC2=O	65.1982
V2B07 I03	I03	10mM	ONC0003984	Null	DMSO	511.16	Microsource Discovery Systems	1505355	lufenuron	FC(C(F)(F)F)C(F)(F)Oc1cc(Cl)c(NC(=O)NC(=O)c2c(F)cccc2F)cc1Cl	72.4473
V2B07 J03	J03	10mM	ONC0004005	benzenesulfonic_acid	DMSO	567.07	Microsource Discovery Systems	1505202	amlodipine besylate	CCOC(=O)C1=C(COCCN)NC(C)=C(C1c1ccccc1Cl)C(=O)OC	63.4743
V2B07 K03	K03	10mM	ONC0003995	HCl	DMSO	333.88	Microsource Discovery Systems	1505387	duloxetine hydrochloride	CNCC[C@H](Oc1cccc2ccccc12)c1cccs1	75.7183
V2B07 L03	L03	10mM	ONC0004016	oxalic_acid	DMSO	414.43	Microsource Discovery Systems	1505216	escitalopram oxalate	CN(C)CCC[C@]1(OCc2cc(ccc12)C#N)c1ccc(F)cc1	68.3807
V2B07 M03	M03	10mM	ONC0004006	Na+	DMSO	608.18	Microsource Discovery Systems	1505391	montelukast sodium	CC(C)(O)c1ccccc1CC[C@@H](SCC1(CC(O)=O)CC1)c1cccc(\C=C\c2ccc3ccc(Cl)cc3n2)c1	92.0731
V2B07 N03	N03	10mM	ONC0004027	22-acetamidoacetic_acid	DMSO	515.53	Microsource Discovery Systems	1502349	diminazene aceturate	NC(=N)c1ccc(N\N=N\c2ccc(cc2)C(N)=N)cc1	81.995
V2B07 O03	O03	10mM	ONC0004017	Null	DMSO	301.14	Microsource Discovery Systems	1505414	bromindione	Brc1ccc(cc1)C1C(=O)c2ccccc2C1=O	66.3916
V2B07 B04	B04	10mM	ONC0004028	Null	DMSO	460.53	Microsource Discovery Systems	1505450	prednisolone hemisuccinate	C[C@]12C[C@H](O)C3C(CCC4=CC(=O)C=C[C@]34C)C1CC[C@]2(O)C(=O)COC(=O)CCC(O)=O	62.5902
V2B07 C04	C04	10mM	ONC0003963	HCl	DMSO	344.88	Microsource Discovery Systems	1505502	benoxinate hydrochloride	CCCCOc1cc(ccc1N)C(=O)OCCN(CC)CC	99.3664
V2B07 D04	D04	10mM	ONC0004039	HCl	DMSO	441.91	Microsource Discovery Systems	1505493	nebivolol hydrochloride	O[C@H](CNC[C@@H](O)[C@@H]1CCc2cc(F)ccc2O1)[C@H]1CCc2cc(F)ccc2O1	98.0846
V2B07 E04	E04	10mM	ONC0003974	HCl	DMSO	295.81	Microsource Discovery Systems	1505270	propranolol hydrochloride	CC(C)NCC(O)COc1cccc2ccccc12	61.441
V2B07 F04	F04	10mM	ONC0004040	Null	DMSO	195.22	Microsource Discovery Systems	1505415	buramate	OCCOC(=O)NCc1ccccc1	78.8124
V2B07 G04	G04	10mM	ONC0003985	Null	DMSO	370.8	Microsource Discovery Systems	1505310	rebamipide	OC(=O)C(Cc1cc(=O)[nH]c2ccccc12)NC(=O)c1ccc(Cl)cc1	70.5024
V2B07 H04	H04	10mM	ONC0003964	Null	DMSO	228.64	Microsource Discovery Systems	1505410	benurestat	ONC(=O)CNC(=O)c1ccc(Cl)cc1	71.1655
V2B07 I04	I04	10mM	ONC0003996	Null	DMSO	327.41	Microsource Discovery Systems	1505332	azaperone	Fc1ccc(cc1)C(=O)CCCN1CCN(CC1)c1ccccn1	81.4204
V2B07 J04	J04	10mM	ONC0003975	Null	DMSO	203.24	Microsource Discovery Systems	1505443	methsuximide	CN1C(=O)CC(C)(C1=O)c1ccccc1	103.079
V2B07 K04	K04	10mM	ONC0004007	Null	DMSO	620.73	Microsource Discovery Systems	1505360	cefditorin pivoxil	CO\N=C(/C(=O)N[C@H]1[C@H]2SCC(\C=C/c3scnc3C)=C(N2C1=O)C(=O)OCOC(=O)C(C)(C)C)c1csc(N)n1	66.259
V2B07 L04	L04	10mM	ONC0003986	nitrate	DMSO	366.41	Microsource Discovery Systems	1505445	methylatropine nitrate	C[N+]1(C)C2CCC1CC(C2)OC(=O)C(CO)c1ccccc1	73.022
V2B07 M04	M04	10mM	ONC0004018	2HCl	DMSO	461.82	Microsource Discovery Systems	1505371	cetirizine hydrochloride	OC(=O)COCCN1CCN(CC1)C(c1ccccc1)c1ccc(Cl)cc1	93.3107
V2B07 N04	N04	10mM	ONC0003997	Null	DMSO	261.09	Microsource Discovery Systems	1505480	ifosfamide	ClCCNP1(=O)OCCCN1CCCl	56.0925
V2B07 O04	O04	10mM	ONC0004029	HCl	DMSO	327.9	Microsource Discovery Systems	1505392	terbinafine hydrochloride	CN(C\C=C\C#CC(C)(C)C)Cc1cccc2ccccc12	75.1437
V2B07 B05	B05	10mM	ONC0004008	Null	DMSO	358.44	Microsource Discovery Systems	1502353	itopride hydrochloride	COc1ccc(cc1OC)C(=O)NCc1ccc(OCCN(C)C)cc1	60.778
V2B07 C05	C05	10mM	ONC0003965	Null	DMSO	273.36	Microsource Discovery Systems	1505361	modafinil	NC(=O)CS(=O)C(c1ccccc1)c1ccccc1	69.8394
V2B07 D05	D05	10mM	ONC0004019	Null	DMSO	262.23	Microsource Discovery Systems	1505294	carbadox	COC(=O)N\N=C\c1c[n+]([O-])c2ccccc2[n+]1[O-]	74.7016
V2B07 E05	E05	10mM	ONC0003976	I-	DMSO	319.18	Microsource Discovery Systems	1505385	atomoxetine hydrochloride	CNCC[C@@H](Oc1ccccc1C)c1ccccc1	102.858
V2B07 F05	F05	10mM	ONC0004030	Null	DMSO	257.27	Microsource Discovery Systems	1505317	carmofur	CCCCCCNC(=O)n1cc(F)c(=O)[nH]c1=O	126.197
V2B07 G05	G05	10mM	ONC0003987	Null	DMSO	249.27	Microsource Discovery Systems	1505411	benzoxiquine	O=C(Oc1cccc2cccnc12)c1ccccc1	75.2321
V2B07 H05	H05	10mM	ONC0004041	Null	DMSO	407.58	Microsource Discovery Systems	1505329	miltefosine 5mm	CCCCCCCCCCCCCCCCOP(O)(=O)OCC[N+](C)(C)C	72.4473
V2B07 I05	I05	10mM	ONC0003998	Null	DMSO	257.25	Microsource Discovery Systems	1505413	benzoylpas	OC(=O)c1ccc(NC(=O)c2ccccc2)cc1O	92.1173
V2B07 J05	J05	10mM	ONC0004042	Null	DMSO	287.36	Microsource Discovery Systems	1505281	zolmitriptan	CN(C)CCc1c[nH]c2ccc(C[C@H]3COC(=O)N3)cc12	92.0289
V2B07 K05	K05	10mM	ONC0004009	Null	DMSO	187.18	Microsource Discovery Systems	1505448	nithiamide	CC(=O)Nc1ncc(s1)[N+]([O-])=O	74.2154
V2B07 L05	L05	10mM	ONC0003966	benzoate	DMSO	446.59	Microsource Discovery Systems	1505987	denatonium benzoate	CC[N+](CC)(CC(=O)Nc1c(C)cccc1C)Cc1ccccc1	84.4261
V2B07 M05	M05	10mM	ONC0004020	Null	DMSO	211.23	Microsource Discovery Systems	1505489	milrinone	Cc1[nH]c(=O)c(cc1-c1ccncc1)C#N	62.4576
V2B07 N05	N05	10mM	ONC0003977	HCl	DMSO	362.3	Microsource Discovery Systems	1505990	clemizole hydrochloride	Clc1ccc(Cn2c(CN3CCCC3)nc3ccccc23)cc1	58.3026
V2B07 O05	O05	10mM	ONC0004031	HCl	DMSO	510.06	Microsource Discovery Systems	1505622	raloxifene hydrochloride	Oc1ccc(cc1)-c1sc2cc(O)ccc2c1C(=O)c1ccc(OCCN2CCCCC2)cc1	81.3762
V2B07 B06	B06	10mM	ONC0003988	2Br-	DMSO	418.29	Microsource Discovery Systems	1505991	decamethonium bromide	C[N+](C)(C)CCCCCCCCCC[N+](C)(C)C	53.6172
V2B07 C06	C06	10mM	ONC0003967	Null	DMSO	384.52	Microsource Discovery Systems	1505979	ethynodiol diacetate	CC(=O)O[C@H]1CC[C@@H]2[C@H]3CC[C@@]4(C)[C@@H](CC[C@@]4(OC(C)=O)C#C)[C@@H]3CCC2=C1	84.5145
V2B07 D06	D06	10mM	ONC0003999	HCl	DMSO	343.85	Microsource Discovery Systems	1505992	buflomedil hydrochloride	COc1cc(OC)c(C(=O)CCCN2CCCC2)c(OC)c1	83.0558
V2B07 E06	E06	10mM	ONC0003978	Null	DMSO	219.63	Microsource Discovery Systems	1505981	ornidazole	Cc1ncc(n1CC(O)CCl)[N+]([O-])=O	69.309
V2B07 F06	F06	10mM	ONC0004010	Null	DMSO	473.41	Microsource Discovery Systems	1505974	clofazimine	CC(C)\N=c1/cc2n(-c3ccc(Cl)cc3)c3ccccc3nc2cc1Nc1ccc(Cl)cc1	59.8055
V2B07 G06	G06	10mM	ONC0003989	Null	DMSO	259.06	Microsource Discovery Systems	1505951	pamabrom	CC(C)(N)CO.Cn1c2nc(Br)[nH]c2c(=O)n(C)c1=O	96.3165
V2B07 H06	H06	10mM	ONC0004021	HCl	DMSO	345.87	Microsource Discovery Systems	1505975	benzydamine hydrochloride	CN(C)CCCOc1nn(Cc2ccccc2)c2ccccc12	64.933
V2B07 I06	I06	10mM	ONC0004000	Null	DMSO	397.64	Microsource Discovery Systems	1505953	sucralose	OC[C@H]1O[C@H](O[C@]2(CCl)O[C@H](CCl)[C@@H](O)[C@@H]2O)[C@H](O)[C@@H](O)[C@H]1Cl	82.4812
V2B07 J06	J06	10mM	ONC0004032	methanesulfonic_acid	DMSO	335.43	Microsource Discovery Systems	1505977	isoetharine mesylate	CCC(NC(C)C)C(O)c1ccc(O)c(O)c1	90.305
V2B07 K06	K06	10mM	ONC0004011	22-aminoethanol	DMSO	324.03	Microsource Discovery Systems	1505957	arsenic trioxide diethanolamine salt	O[AsH]O[AsH]O	89.9956
V2B07 L06	L06	10mM	ONC0004043	Null	DMSO	358.22	Microsource Discovery Systems	1505978	florfenicol	CS(=O)(=O)c1ccc(cc1)C(O)[C@H](CF)NC(=O)C(Cl)Cl	70.414
V2B07 M06	M06	10mM	ONC0004022	Null	DMSO	424.09	Microsource Discovery Systems	1505971	benzbromarone	CCc1oc2ccccc2c1C(=O)c1cc(Br)c(O)c(Br)c1	98.4824
V2B07 N06	N06	10mM	ONC0004044	HCl	DMSO	323.87	Microsource Discovery Systems	1505973	cyproheptadine hydrochloride	CN1CCC(CC1)=C1c2ccccc2C=Cc2ccccc12	60.6011
V2B07 O06	O06	10mM	ONC0004033	Null	DMSO	420.33	Microsource Discovery Systems	1505972	bromperidol	OC1(CCN(CCCC(=O)c2ccc(F)cc2)CC1)c1ccc(Br)cc1	59.8055
V2B07 B07	B07	10mM	ONC0003968	HCl	DMSO	269.77	Microsource Discovery Systems	1505907	methylphenidate hydrochloride	COC(=O)C(C1CCCCN1)c1ccccc1	55.8715
V2B07 C07	C07	10mM	ONC0004045	phosphoric_acid/H2O	DMSO	523.34	Microsource Discovery Systems	1505831	sitagliptin phosphate	N[C@@H](CC(=O)N1CCn2c(C1)nnc2C(F)(F)F)Cc1cc(F)c(F)cc1F	93.3107
V2B07 D07	D07	10mM	ONC0003979	Null	DMSO	238.25	Microsource Discovery Systems	1505915	proxyphylline	CC(O)Cn1cnc2n(C)c(=O)n(C)c(=O)c12	87.6971
V2B07 E07	E07	10mM	ONC0003969	Null	DMSO	384.26	Microsource Discovery Systems	1505887	felodipine	CCOC(=O)C1=C(C)NC(C)=C(C1c1cccc(Cl)c1Cl)C(=O)OC	118.02
V2B07 F07	F07	10mM	ONC0003990	Null	DMSO	362.36	Microsource Discovery Systems	1505728	phthalylsulfacetamide	CC(=O)NS(=O)(=O)c1ccc(NC(=O)c2ccccc2C(O)=O)cc1	74.6574
V2B07 G07	G07	10mM	ONC0003980	Null	DMSO	899.14	Microsource Discovery Systems	1505902	doramectin	CO[C@H]1C[C@H](OC2[C@H](C)OC(C[C@@H]2OC)O[C@H]2[C@@H](C)\C=C\C=C3/CO[C@@H]4[C@H](O)C(C)=C[C@@H](C(=O)O[C@H]5C[C@@H](C\C=C2/C)O[C@@]2(C5)O[C@H](C5CCCCC5)[C@@H](C)C=C2)[C@]34O)O[C@@H](C)[C@@H]1O	71.8727
V2B07 H07	H07	10mM	ONC0004001	Null	DMSO	305.34	Microsource Discovery Systems	1505925	zaleplon	CCN(C(C)=O)c1cccc(c1)-c1ccnc2c(cnn12)C#N	74.6574
V2B07 I07	I07	10mM	ONC0003991	Null	DMSO	166.19	Microsource Discovery Systems	1505903	cyromazine	Nc1nc(N)nc(NC2CC2)n1	70.8118
V2B07 J07	J07	10mM	ONC0004012	Na+	DMSO	305.1	Microsource Discovery Systems	1505944	risedronate sodium	OC(Cc1cccnc1)(P(O)(O)=O)P(O)(O)=O	69.3532
V2B07 K07	K07	10mM	ONC0004002	Null	DMSO	236.29	Microsource Discovery Systems	1505906	zileuton	CC(N(O)C(N)=O)c1cc2ccccc2s1	61.9714
V2B07 L07	L07	10mM	ONC0004023	8trihydroxyalumane	DMSO	2086.74	Microsource Discovery Systems	1505950	sucralfate 5mm	O[Al](O)O.O[Al](O)O.O[Al](O)O.O[Al](O)O.O[Al](O)O.O[Al](O)O.O[Al](O)O.O[Al](O)O.O[Al](O)OS(=O)(=O)OC[C@H]1O[C@@](COS(=O)(=O)O[Al](O)O)(O[C@H]2O[C@H](COS(=O)(=O)O[Al](O)O)[C@@H](OS(=O)(=O)O[Al](O)O)[C@ __ H](OS(=O)(=O)O[Al](O)O)[C@H]2OS(=O)(=O)O[Al](O)O)[C@@H](OS(=O)(=O)O[Al](O)O)[C@@H]1OS(=O)(=O)O[Al](O)O	71.7401
V2B07 M07	M07	10mM	ONC0004013	HCl	DMSO	257.72	Microsource Discovery Systems	1505805	gabapentin	NCC1(CC(O)=O)CCCCC1	72.2263
V2B07 N07	N07	10mM	ONC0004034	Null	DMSO	448.4	Microsource Discovery Systems	1505851	aripiprazole	Clc1cccc(N2CCN(CCCCOc3ccc4CCC(=O)Nc4c3)CC2)c1Cl	69.53
V2B07 O07	O07	10mM	ONC0004024	HCl	DMSO	433.94	Microsource Discovery Systems	1505780	diperodon hydrochloride	O=C(Nc1ccccc1)OCC(CN1CCCCC1)OC(=O)Nc1ccccc1	82.879
V2B07 B08	B08	10mM	ONC0004035	Null	DMSO	324.3	Microsource Discovery Systems	1505770	furaltadone	[O-][N+](=O)c1ccc(\C=N\N2CC(CN3CCOCC3)OC2=O)o1	70.856
V2B07 C08	C08	10mM	ONC0003970	Null	DMSO	259.35	Microsource Discovery Systems	1505817	ramelteon	CCC(=O)NCC[C@@H]1CCc2ccc3OCCc3c12	71.5191
V2B07 D08	D08	10mM	ONC0004046	Null	DMSO	159.23	Microsource Discovery Systems	1505816	pregabalin	CC(C)C[C@H](CN)CC(O)=O	71.0329
V2B07 E08	E08	10mM	ONC0003981	Null	DMSO	197.67	Microsource Discovery Systems	1505827	beclamide	ClCCC(=O)NCc1ccccc1	60.6896
V2B07 F08	F08	10mM	ONC0004047	Na+	DMSO	446.52	Microsource Discovery Systems	1505803	pravastatin sodium	CC[C@H](C)C(=O)O[C@H]1C[C@H](O)C=C2C=C[C@H](C)[C@H](CC[C@@H](O)C[C@@H](O)CC(O)=O)[C@@H]12	89.5536
V2B07 G08	G08	10mM	ONC0003992	citric_acid	DMSO	527.61	Microsource Discovery Systems	1505774	oxelaidin citrate	CCN(CC)CCOCCOC(=O)C(CC)(CC)c1ccccc1	89.0231
V2B07 H08	H08	10mM	ONC0003971	2HCl	DMSO	778.57	Microsource Discovery Systems	1505756	itraconazole hydrochloride	CCC(C)n1ncn(-c2ccc(cc2)N2CCN(CC2)c2ccc(OC[C@H]3CO[C@@](Cn4cncn4)(O3)c3ccc(Cl)cc3Cl)cc2)c1=O	4.9	6.1	1.8	6.13112	111.785	94.8054	95.2747	102.238	131.184	90.5941	1.58	2	5.6	29.6463	94.7306	94.6324	82.8524	100.277	77.7969	0.84	2	0	15.0228	134.104	170.755	106.066	113.857	99.7849	0.78	1	no
V2B07 I08	I08	10mM	ONC0004003	HCl	DMSO	165.63	Microsource Discovery Systems	1505814	metformin hydrochloride	CN(C)C(=N)NC(N)=N	75.8067
V2B07 J08	J08	10mM	ONC0003982	Null	DMSO	368.48	Microsource Discovery Systems	1505762	pyritinol	Cc1ncc(CSSCc2cnc(C)c(O)c2CO)c(CO)c1O	71.6959
V2B07 K08	K08	10mM	ONC0004014	Br-	DMSO	428.41	Microsource Discovery Systems	1505783	oxyphenonium bromide	CC[N+](C)(CC)CCOC(=O)C(O)(C1CCCCC1)c1ccccc1	59.7171
V2B07 L08	L08	10mM	ONC0003993	Na+	DMSO	478.33	Microsource Discovery Systems	1505763	riboflavin 5phosphate sodium	Cc1cc2nc3c(nc(=O)[nH]c3=O)n(C[C@H](O)[C@H](O)[C@H](O)COP(O)(O)=O)c2cc1C	59.0983
V2B07 M08	M08	10mM	ONC0004025	2HCl	DMSO	393.4	Microsource Discovery Systems	1505785	camylofine dihydrochloride	CCN(CC)CCNC(C(=O)OCCC(C)C)c1ccccc1	81.774
V2B07 N08	N08	10mM	ONC0004004	3-hydroxy-2-naphthoate	DMSO	443.55	Microsource Discovery Systems	1505778	bephenium hydroxynapthoate	C[N+](C)(CCOc1ccccc1)Cc1ccccc1	58.5679
V2B07 O08	O08	10mM	ONC0004036	methanesulfonic_acid	DMSO	485.5	Microsource Discovery Systems	1505802	gemifloxacin mesylate	CO\N=C1/CN(CC1CN)c1nc2n(cc(C(O)=O)c(=O)c2cc1F)C1CC1	71.9611
V2B07 B09	B09	10mM	ONC0004015	Null	DMSO	455.38	Microsource Discovery Systems	1505779	dichlorisone acetate	CC(=O)OCC(=O)[C@@]1(O)CC[C@H]2[C@@H]3CCC4=CC(=O)C=C[C@]4(C)[C@@]3(Cl)[C@@H](Cl)C[C@]12C	80.7573
V2B07 C09	C09	10mM	ONC0000177	Null	DMSO	303.79	Bio-Techne	4952	tram39	ClC(C=CC=C3)=C3C(C2=CC=CC=C2)(C#N)C1=CC=CC=C1	89.7304
V2B07 D09	D09	10mM	ONC0004026	HCl	DMSO	223.75	Microsource Discovery Systems	1505781	selegiline hydrochloride	CC(Cc1ccccc1)N(C)CC#C	67.4967
V2B07 E09	E09	10mM	ONC0000188	Null	DMSO	433.47	Bio-Techne	4715	jzl195	O=C(OC4=CC=C([N+]([O-])=O)C=C4)N(CC3)CCN3CC1=CC(OC2=CC=CC=C2)=CC=C1	87.4319
V2B07 F09	F09	10mM	ONC0004037	Null	DMSO	326.61	Microsource Discovery Systems	1505729	docosanol	CCCCCCCCCCCCCCCCCCCCCCO	81.1994
V2B07 G09	G09	10mM	ONC0000199	0.5H2O	DMSO	416.5	Bio-Techne	4781	ana12	O=C(NC4C(NCCCC4)=O)C1=C(NC(C2=CC3=C(C=CC=C3)S2)=O)C=CC=C1	69.0438
V2B07 H09	H09	10mM	ONC0004048	Null	DMSO	205.34	Microsource Discovery Systems	1505740	lipoamide	NC(=O)CCCCC1CCSS1	65.9938
V2B07 I09	I09	10mM	ONC0000210	HCl/0.25H2O	DMSO	326.44	Bio-Techne	2139	lylamine	NC[C@]1(C)CCC[C@@]3(C)[C@]([H])1CCC2=CC(C(C)C)=CC=C23	63.8721
V2B07 J09	J09	10mM	ONC0000254	0.25H2O	DMSO	408.84	Bio-Techne	4870	h2l5765834	O=C2N(C3=CC=CC(OC4=CC=C([N+]([O-])=O)C=C4)=C3)C(C1=CC(C(O)=O)=CC=C12)=O	70.2814
V2B07 K09	K09	10mM	ONC0000221	Null	DMSO	185.23	Bio-Techne	1093	pirfenidone	CC1=CN(C(=O)C=C1)C1=CC=CC=C1	50.6115
V2B07 L09	L09	10mM	ONC0000178	0.4H2O	DMSO	121.31	Bio-Techne	289	muscimol	NCc1cc(O)no1	77.4864
V2B07 M09	M09	10mM	ONC0000232	Null	DMSO	412.29	Bio-Techne	3577	g1	CC(C5=CC([C@@]4([H])[C@@]([H])3CC=C4)=C(C=C5)N[C@H]3[C@]1=CC(OCO2)=C2C=C1Br)=O	65.6844
V2B07 N09	N09	10mM	ONC0000189	Null	DMSO	374.33	Bio-Techne	4399	gnf2	NC(C1=CC(C2=NC=NC(NC3=CC=C(OC(F)(F)F)C=C3)=C2)=CC=C1)=O	60.6011
V2B07 O09	O09	10mM	ONC0000243	Null	DMSO	422.45	Bio-Techne	4957	ml179	O=C(C=C(N3CCN(C4=CC=CC(C(F)(F)F)=C4)CC3)NC2=O)N2C1CCCCC1	73.3756
V2B07 B10	B10	10mM	ONC0000200	2HBr/0.25H2O	DMSO	319.55	Bio-Techne	1858	impentamine	NCCCCCC1=CN=CN1	65.7728
V2B07 C10	C10	10mM	ONC0000179	Null	DMSO	302.42	Bio-Techne	1807	2methoxyestradiol	OC1=C(OC)C=C2C(CC[C@]3([H])[C@@]([H])2CC[C@@]4(C)[C@]([H])3CC[C@@H]4O)=C1	105.82
V2B07 D10	D10	10mM	ONC0000211	HCl/0.25H2O	DMSO	427.52	Bio-Techne	4886	ruski43	O=C(CNCC(CC)C)N1CCC3=C(C=CS3)C1COC2=CC(C)=CC=C2	72.4473
V2B07 E10	E10	10mM	ONC0000190	Null	DMSO	387.87	Bio-Techne	4845	a939572	O=C(NC3=CC(C(NC)=O)=CC=C3)N1CCC(OC2=C(Cl)C=CC=C2)CC1	66.7895
V2B07 F10	F10	10mM	ONC0000222	0.25H2O	DMSO	429.95	Bio-Techne	4959	cid16020046	O=C1N(C5=CC=C(C(O)=O)C=C5)C(C4=CC=CC(O)=C4)C2=C1NN=C2C3=CC=C(C)C=C3	94.0622
V2B07 G10	G10	10mM	ONC0000201	HCl/1.25H2O	DMSO	576.05	Bio-Techne	5109	sb743921	ClC1=CC=C2C(OC([C@@H]([C@H](C)C)N(C(C4=CC=C(C)C=C4)=O)CCCN)=C(CC3=CC=CC=C3)C2=O)=C1	74.9668
V2B07 H10	H10	10mM	ONC0000233	HCl	DMSO	435.88	Bio-Techne	4315	ngd982	CC1=NC(NC(CC)CC)=C(OC)N=C1C2=CC=C(OC(F)(F)F)C=C2OC	64.6235
V2B07 I10	I10	10mM	ONC0000212	Null	DMSO	351.01	Bio-Techne	4793	ce3f4	BrC1=C(F)C(Br)=C(CCC(C)N2C=O)C2=C1	63.3417
V2B07 J10	J10	10mM	ONC0000244	0.75H2O	DMSO	431.89	Bio-Techne	4908	gnf5	O=C(NCCO)C1=CC(C2=NC=NC(NC3=CC=C(OC(F)(F)F)C=C3)=C2)=CC=C1	58.4352
V2B07 K10	K10	10mM	ONC0000223	Cl-/HCl/H2O	DMSO	801.97	Bio-Techne	1057	win64338	O=C(NC5=CC=C(C[P+](CCCC)(CCCC)CCCC)C=C5)[C@H](CC3=CC=C(C=CC=C4)C4=C3)NC(NC2CCCCC2)=NC1CCCCC1	62.104
V2B07 L10	L10	10mM	ONC0000255	Null	DMSO	316.45	Bio-Techne	4897	cym5541	O=C(N(C3CCCCC3)C2CCCCC2)C1=NOC(C4CC4)=C1	74.569
V2B07 M10	M10	10mM	ONC0000234	2HCl/H2O	DMSO	558.15	Bio-Techne	2160	baxchannelblocker	OC(CN1C2=C(C=C(Br)C=C2)C2=C1C=CC(Br)=C2)CN1CCNCC1	89.7746
V2B07 N10	N10	10mM	ONC0000256	Null	DMSO	295.34	Bio-Techne	4928	oxfbd02	OC1=CC(C2=C(C)ON=C2C)=CC(C(O)C3=CC=CC=C3)=C1	61.4852
V2B07 O10	O10	10mM	ONC0000245	Null	DMSO	269.35	Bio-Techne	4769	vuf10460	NC1=NC(C2=CC=CC=C2)=CC(N3CCN(C)CC3)=N1	72.6241
V2B07 B11	B11	10mM	ONC0000180	Null	DMSO	319.39	Bio-Techne	5057	unc2327	O=C(NCC(N3CCCCC3)=O)NC1=CC=C(N=NS2)C2=C1	77.4864
V2B07 C11	C11	10mM	ONC0000257	HCl/H2O	DMSO	509.91	Bio-Techne	5005	dr4485	ClC1=C2C(C3(CCCCN4CCC(C5=CC=C(Cl)C=C5)=CC4)CCC2)=C(NC3=O)C=C1	73.1988
V2B07 D11	D11	10mM	ONC0000191	Null	DMSO	273.27	Bio-Techne	1850	exo1	COC(=O)C1=CC=CC=C1NC(=O)C1=CC=C(F)C=C1	65.3308
V2B07 E11	E11	10mM	ONC0000181	2HCl/0.25H2O	DMSO	445.94	Bio-Techne	4951	cutamesine	COC1=C(OC)C=CC(CCN2CCN(CCCC3=CC=CC=C3)CC2)=C1	57.8606
V2B07 F11	F11	10mM	ONC0000202	Null	DMSO	402.45	Bio-Techne	1856	l165041	CCCC1=C(O)C(CC=O)=CC=C1OCCCOC1=CC=C(OCC(O)=O)C=C1	106.218
V2B07 G11	G11	10mM	ONC0000192	Null	DMSO	355.19	Bio-Techne	3579	5bdbd	BrC1=CC(C(C3=C4C2=C(O3)C=CC=C2)=NCC(N4)=O)=CC=C1	69.2648
V2B07 H11	H11	10mM	ONC0000213	0.25H2O	DMSO	337.89	Bio-Techne	4927	as1892802	O=C(N[C@H](CO)C3=CC=CC=C3)NC(C=C2)=CC=C2C1=CC=NC=C1	69.0438
V2B07 I11	I11	10mM	ONC0000203	HCl	DMSO	368.31	Bio-Techne	2005	ro045595	COc1cc2c(cc1O)C(CCc1ccc(Cl)cc1)N(C)CC2	65.4192
V2B07 J11	J11	10mM	ONC0000224	Null	DMSO	386.5	Bio-Techne	2019	psb36	CCCCN1C(=O)N(CCCO)C2=C(NC(=N2)C23CC4CC2CC(C3)C4)C1=O	53.3078
V2B07 K11	K11	10mM	ONC0000214	Null	DMSO	384.4	Bio-Techne	4458	vu29	O=C(C4=CC=C([N+]([O-])=O)C=C4)NC1=CC(C3=CC=CC=C3)=NN1C2=CC=CC=C2	59.4519
V2B07 L11	L11	10mM	ONC0000235	Null	DMSO	189.17	Bio-Techne	5029	chc	OC1=CC=C(/C=C(C#N)/C(O)=O)C=C1	62.1482
V2B07 M11	M11	10mM	ONC0000225	H2O	DMSO	191.19	Bio-Techne	186	cisacpd	N[C@]1(CC[C@@H](C1)C(O)=O)C(O)=O.N[C@@]1(CC[C@H](C1)C(O)=O)C(O)=O	82.2602
V2B07 N11	N11	10mM	ONC0000246	0.25H2O	DMSO	450	Bio-Techne	4510	sha68	O=C(NCC4=CC=C(F)C=C4)N1CC2N(C(OC(C5=CC=CC=C5)2C3=CC=CC=C3)=O)CC1	68.6901
V2B07 O11	O11	10mM	ONC0000236	0.25H2O	DMSO	439	Bio-Techne	4514	jw55	O=C(NCC2(C3=CC=C(OC)C=C3)CCOCC2)C1=CC=C(NC(C4=CC=CO4)=O)C=C1	93.9296
V2B07 B12	B12	10mM	ONC0000247	Null	DMSO	361.45	Bio-Techne	627	2pmdq	O=C1Nc2ccccc2C2=NC(CN3CCN(CC3)c3ccccc3)CN12	73.0662
V2B07 C12	C12	10mM	ONC0000182	fumaric_acid/H2O	DMSO	604.68	Bio-Techne	4780	vuf11207 fumarate	C\C(CN(CCC2N(C)CCC2)C(C3=CC(OC)=C(OC)C(OC)=C3)=O)=C/C1=C(F)C=CC=C1	91.3658
V2B07 D12	D12	10mM	ONC0000258	0.25H2O	DMSO	444.1	Bio-Techne	5086	pa452	CC1(C)C2=C(C=C(N(C3=NC=C(C(O)=O)C=N3)C)C(OCCCCCC)=C2)C(C)(C)CC1	77.1328
V2B07 E12	E12	10mM	ONC0000193	0.75H2O	DMSO	414	Bio-Techne	4809	dsr6434	O=C2N(CC3=CC=C(OCCN(C)C)N=C3)C1=NC(NCCCC)=NC(N)=C1N2	63.8721
V2B07 F12	F12	10mM	ONC0000259	Null	DMSO	416.87	Bio-Techne	4948	cym50769	ClC(C=N4)=C(OC5=CC=C(OC)C=C5)C(N4C2C3=C(C=CC=C3)C1=CC=CC=C12)=O	100.206
V2B07 G12	G12	10mM	ONC0000204	Null	DMSO	331.8	Bio-Techne	432	my5445	Clc1cccc(Nc2nnc(-c3ccccc3)c3ccccc23)c1	64.6235
V2B07 H12	H12	10mM	ONC0000183	Null	DMSO	281.32	Bio-Techne	3271	compound401	O=C3N2C=CC1=CC=CC=C1C2=NC(N4CCOCC4)=C3	76.2929
V2B07 I12	I12	10mM	ONC0000215	HCl	DMSO	274.8	Bio-Techne	4326	phikan083	CCN1C3=C(C=CC=C3)C2=C1C=CC(CNC)=C2	69.2648
V2B07 J12	J12	10mM	ONC0000194	Null	DMSO	452.65	Bio-Techne	3039	ym750	O=C(NC5=C(C)C=C(C)C=C5C)N(C4CCCCCC4)CC3=CC2=C(C=C3)C1=CC=CC=C1C2	45.1746
V2B07 K12	K12	10mM	ONC0000226	Cl-	DMSO	436.05	Bio-Techne	609	palmitoylcarnitine	CCCCCCCCCCCCCCCC(=O)OC(CC(O)=O)C[N+](C)(C)C	67.5409
V2B07 L12	L12	10mM	ONC0000205	2HCl/H2O	DMSO	558.6	Bio-Techne	3581	c021	COC1=C(OC)C=C(N=C(N4CCC(N5CCCCC5)CC4)N=C2NC3CCCCCC3)C2=C1	61.22
V2B07 M12	M12	10mM	ONC0000237	Null	DMSO	310.3	Bio-Techne	4400	cpsi1306	FC(C=C2F)=CC=C2C1=NOC(CC(N3CCOCC3)=O)C1	89.0673
V2B07 N12	N12	10mM	ONC0000216	HCl/2H2O	DMSO	634.11	Bio-Techne	5403	tak960	O=C1C(F)(F)CN(C3CCCC3)C(N=C(NC4=CC(F)=C(C(NC5CCN(C)CC5)=O)C=C4OC)N=C2)=C2N1C	78.503
V2B07 O12	O12	10mM	ONC0000248	maleic_acid	DMSO	346.4	Bio-Techne	5021	tcg1000	CC1=C2C(C(C3=CNC=N3)=CCC2)=C(C)S1	71.1655
V2B07 B13	B13	10mM	ONC0000227	0.25H2O	DMSO	578.56	Bio-Techne	3580	hki357	O=C(/C=C/CN(C)C)NC1=C(OCC)C=C(N=CC(C#N)=C2NC3=CC=C(OCC4=CC=CC(F)=C4)C(Cl)=C3)C2=C1	74.1712
V2B07 C13	C13	10mM	ONC0000184	Null	DMSO	367.2	Bio-Techne	2979	tcspim11	OC1=C(C2=CC(C3=CC=CC=C3)=C(C#N)C(N2)=O)C=C(Br)C=C1	67.0547
V2B07 D13	D13	10mM	ONC0000238	HCl/0.25H2O	DMSO	524.6	Bio-Techne	2539	ikk16	O=C(c1ccc(Nc2nccc(-c3cc4ccccc4s3)n2)cc1)N1CCC(N2CCCC2)CC1	83.3211
V2B07 E13	E13	10mM	ONC0000195	2H2O	DMSO	447.51	Bio-Techne	781	l694247	CS(=O)(=O)Nc1ccc(Cc2noc(n2)-c2ccc3[nH]cc(CCN)c3c2)cc1	90.6144
V2B07 F13	F13	10mM	ONC0000249	2HCl/H2O	DMSO	615.39	Bio-Techne	5185	jte607	ClC1=C(OCCN2CCN(C)CC2)C(Cl)=CC(C(N[C@@H](CC3=CC=CC=C3)C(OCC)=O)=O)=C1O	72.8893
V2B07 G13	G13	10mM	ONC0000206	Null	DMSO	397.57	Bio-Techne	3240	sch221510	OC1(C2=CC=CC=C2)CC3N(C(C5=CC=CC=C5C)C4=C(C)C=CC=C4)C(CC3)C1	56.1809
V2B07 H13	H13	10mM	ONC0000260	2HCl	DMSO	568.5	Bio-Techne	3284	rec152615	NC2=NC(N3CCN(C(COC4=C(OC)C=CC=C4C(C)C)=O)CC3)=NC1=CC(OC)=C(OC)C=C12	68.9996
V2B07 I13	I13	10mM	ONC0000217	0.25H2O	DMSO	315.84	Bio-Techne	1082	cfm2	COC1=CC2=C(C=C1OC)C(=NNC(=O)C2)C1=CC=C(N)C=C1	69.2648
V2B07 J13	J13	10mM	ONC0000261	0.5H2O	DMSO	436.52	Bio-Techne	3606	bag956	CC3=NC1=C(N3C4=CC=C(C(C)(C#N)C)C=C4)C2=C(C=CC(C#CC5=CN=CC=C5)=C2)N=C1	56.9324
V2B07 K13	K13	10mM	ONC0000228	Null	DMSO	319.39	Bio-Techne	1995	ro194605	CN1Cc2c(C(=O)OC(C)(C)C)ncn2-c2ccsc2C1=O	69.2206
V2B07 L13	L13	10mM	ONC0000185	HCl/H2O	DMSO	309.81	Bio-Techne	4806	bms345541	NCCNC1=NC3=C(C=C(C)C=C3)N2C1=NC=C2C	76.3813
V2B07 M13	M13	10mM	ONC0000239	Null	DMSO	334.47	Bio-Techne	1218	dh97	CCCCC(=O)NCCC1=C(CC2=CC=CC=C2)NC2=CC=CC=C12	81.0225
V2B07 N13	N13	10mM	ONC0000196	HCl	DMSO	166.67	Bio-Techne	871	aminomethyltransferase	CC1CCN=C(N)S1	85.9732
V2B07 O13	O13	10mM	ONC0000250	0.25H2O	DMSO	445.1	Bio-Techne	5318	aee788	C[C@@H](NC2=C(C=C(C4=CC=C(CN5CCN(CC)CC5)C=C4)N3)C3=NC=N2)C1=CC=CC=C1	77.84
V2B07 B14	B14	10mM	ONC0000207	0.67H2O	DMSO	278.31	Bio-Techne	552	mmpx	COCc1nc2n(CC(C)C)c(=O)n(C)c(=O)c2[nH]1	65.817
V2B07 C14	C14	10mM	ONC0000186	0.25H2O	DMSO	327.26	Bio-Techne	3589	pim1inhibitor2	NC1=NC=CC(C3=CC2=C(C4=CC=C(Cl)C=C4)ON=C2C=C3)=N1	85.7964
V2B07 D14	D14	10mM	ONC0000218	Null	DMSO	312.41	Bio-Techne	826	tiotidine	CN\C(NCCSCc1csc(N=C(N)N)n1)=N/C#N	69.9278
V2B07 E14	E14	10mM	ONC0000197	Null	DMSO	333.4	Bio-Techne	3858	ch223191	CC1=C(/N=N/C2=CC=C(NC(C3=CC=NN3C)=O)C(C)=C2)C=CC=C1	60.6454
V2B07 F14	F14	10mM	ONC0000229	0.75H2O	DMSO	358.96	Bio-Techne	3307	pf750	O=C(NC4=CC=CC=C4)N(CC3)CCC3CC2=CC1=CC=CC=C1N=C2	105.29
V2B07 G14	G14	10mM	ONC0000208	HCl/ethanol	DMSO	714.2	Bio-Techne	3733	efonidipinemonoethanolate	CC1=C(P4(OCC(C)(C)CO4)=O)C(C3=CC([N+]([O-])=O)=CC=C3)C(C(OCCN(CC5=CC=CC=C5)C2=CC=CC=C2)=O)=C(C)N1	72.7567
V2B07 H14	H14	10mM	ONC0000240	2HBr	DMSO	437.04	Bio-Techne	956	bd1047	CN(C)CCN(C)CCC1=CC=C(Cl)C(Cl)=C1	69.1322
V2B07 I14	I14	10mM	ONC0000219	HCl	DMSO	415.03	Bio-Techne	2778	antalarmin	CC1=C(C)N(C3=C(C)C=C(C)C=C3C)C2=C1C(N(CC)CCCC)=NC(C)=N2	83.5421
V2B07 J14	J14	10mM	ONC0000251	Null	DMSO	523.95	Bio-Techne	5316	elinogrel	O=C(NS(C4=CC=C(Cl)S4)(=O)=O)NC(C=C3)=CC=C3N2C(C1=CC(F)=C(NC)C=C1NC2=O)=O	58.0374
V2B07 K14	K14	10mM	ONC0000230	Null	DMSO	419.49	Bio-Techne	4277	pf477736	O=C([C@H](N)C4CCCCC4)NC1=CC3=C(C(C=NNC3=O)=C(C5=CN(C)N=C5)N2)C2=C1	65.596
V2B07 L14	L14	10mM	ONC0000262	2HBr/H2O	DMSO	594.15	Bio-Techne	779	iodophenpropit	Ic1ccc(CCNC(=N)SCCCc2c[nH]cn2)cc1	66.9221
V2B07 M14	M14	10mM	ONC0000241	0.5H2O	DMSO	470.58	Bio-Techne	3920	amg548	O=C1N(C)C(NC[C@@H](N)CC5=CC=CC=C5)=NC(C4=CC=NC=C4)=C1C3=CC2=C(C=C3)C=CC=C2	91.4985
V2B07 N14	N14	10mM	ONC0000263	Null	DMSO	453.59	Bio-Techne	5247	nvpadw742	NC1=NC=NC2=C1C(C4=CC(OCC5=CC=CC=C5)=CC=C4)=CN2[C@@H]3C[C@@H](CN6CCCC6)C3	57.9048
V2B07 O14	O14	10mM	ONC0000252	Null	DMSO	336.39	Bio-Techne	1235	cyclopiazonicacid	OC([C@](N4C(C)5C)([H])[C@]1([H])[C@@]5([H])CC3=C2C1=CNC2=CC=C3)=C(C(C)=O)C4=O	66.6126
V2B07 B15	B15	10mM	ONC0000187	methanesulfonic_acid	DMSO	322.43	Bio-Techne	724	pirlindole	Cc1ccc2n3CCNC4CCCc(c34)c2c1	65.7728
V2B07 C15	C15	10mM	ONC0000264	Null	DMSO	102.09	Bio-Techne	538	trans4hydroxycrotonicacid	OC\C=C\C(O)=O	66.038
V2B07 D15	D15	10mM	ONC0000198	HCl/0.75H2O	DMSO	659.7	Bio-Techne	1124	dexniguldipine	O=C(OC)C1=C(C)NC(C)=C(C(OCCCN3CCC(C4=CC=CC=C4)(C5=CC=CC=C5)CC3)=O)[C@@H]1[C@]2=CC=CC([N+]([O-])=O)=C2	76.6023
V2B07 E15	E15	10mM	ONC0002113	Null	DMSO	253.26	Sigma-Aldrich	17927	cridanimod	N1(c2c(cccc2)C(=O)c3c1cccc3)CC(=O)O	97.8636
V2B07 F15	F15	10mM	ONC0000209	Null	DMSO	395.59	Bio-Techne	1116	am404	CCCCC\C=C/C\C=C/C\C=C/C\C=C/CCCC(=O)NC1=CC=C(O)C=C1	63.8721
V2B07 G15	G15	10mM	ONC0002124	Null	DMSO	372.51	Sigma-Aldrich	MFCD00021156	hydroxyprogesteroneacetate	O([C@]1([C@@]2([C@H]([C@H]3[C@@H]([C@]4(CCC(=O)C=C4CC3)C)CC2)CC1)C)C(=O)C)C(=O)C	61.662
V2B07 H15	H15	10mM	ONC0000220	HCl	DMSO	509.88	Bio-Techne	1296	ci966	OC(=O)C1=CCCN(CCOC(C2=CC=C(C=C2)C(F)(F)F)C2=CC=C(C=C2)C(F)(F)F)C1	72.9335
V2B07 I15	I15	10mM	ONC0002135	Null	DMSO	343.38	Sigma-Aldrich	MFCD17012664	osemozotan	N(C[C@@H]3Oc4c(cccc4)OC3)CCCOc1cc2c(cc1)OCO2	69.1322
V2B07 J15	J15	10mM	ONC0000231	HCl	DMSO	371.91	Bio-Techne	1081	skf89976a	OC(=O)C1CCCN(CC\C=C(\C2=CC=CC=C2)C2=CC=CC=C2)C1	54.4571
V2B07 K15	K15	10mM	ONC0002146	Null	DMSO	220.31	Sigma-Aldrich	MFCD00210347	apc100	O1C(CCc2c1c(c(c(c2C)O)C)C)(C)C	74.7458
V2B07 L15	L15	10mM	ONC0000242	HCl/1.25H2O	DMSO	537.57	Bio-Techne	3347	snap94847	CC1=CC=C(NC(C(C)C)=O)C=C1C(CC4)CCN4CC(C=C3)=CC=C3OC2=CC(F)=C(F)C=C2	62.104
V2B07 M15	M15	10mM	ONC0002157	Null	DMSO	219.2	Sigma-Aldrich	72750	ngnitroarginine	[N+](=O)(NC(=N)NCCC[C@H](N)C(=O)O)[O-]	67.6735
V2B07 N15	N15	10mM	ONC0000253	Null	DMSO	320.35	Bio-Techne	3534	pnu74654	O=C(N/N=C/C2=CC=C(C)O2)C1=C(OC3=CC=CC=C3)C=CC=C1	69.6184
V2B07 O15	O15	10mM	ONC0002168	Null	DMSO	243.31	Sigma-Aldrich	MFCD00003699	6aminochrysene	Nc1c2c(c3c(c4c(cc3)cccc4)c1)cccc2	84.8239
V2B07 B16	B16	10mM	ONC0002179	Null	DMSO	204.36	Sigma-Aldrich	MFCD00075925	gcaryophyllene	[C@@H]21[C@H](CC2(C)C)C(=C)CC\C=C(\CC1)/C	84.2935
V2B07 C16	C16	10mM	ONC0002114	Na+	DMSO	528.5	Sigma-Aldrich	PZ0141	pd156707	[O-]C(=O)\C(=C(\Cc4cc(c(c(c4)OC)OC)OC)/C(=O)c3ccc(cc3)OC)\c1cc2c(cc1)OCO2	95.7861
V2B07 D16	D16	10mM	ONC0002190	Null	DMSO	174.2	Sigma-Aldrich	Y0001138	ndemethylantipyrine	N1N(C(=O)C=C1C)c2ccccc2	84.2935
V2B07 E16	E16	10mM	ONC0002125	Null	DMSO	289.81	Sigma-Aldrich	PH010350	clofedanol	Clc1c(cccc1)C(O)(CCN(C)C)c2ccccc2	64.8446
V2B07 F16	F16	10mM	ONC0002191	Null	DMSO	443.51	MedChemExpress	HY-15391	lucitanib	O=C(NC)C1=CC=CC2=C1C=CC(OC3=CC=NC4=CC(OCC5(N)CC5)=C(OC)C=C43)=C2	93.8412
V2B07 G16	G16	10mM	ONC0002136	Null	DMSO	202.21	Sigma-Aldrich	PH011174	spizofurone	O1C3(CC3)C(=O)c2c1ccc(c2)C(=O)C	69.7952
V2B07 H16	H16	10mM	ONC0002115	Null	DMSO	391.74	Sigma-Aldrich	PZ0187	begacestat	FC(F)(F)C([C@H](N[S](=O)(=O)c1[s]c(cc1)Cl)CO)C(F)(F)F	92.9129
V2B07 I16	I16	10mM	ONC0002147	Null	DMSO	266.34	TargetMol	T0035	dienestrol	C\C=C(c1ccc(O)cc1)\C(c1ccc(O)cc1)=C\C	52.1143
V2B07 J16	J16	10mM	ONC0002126	Null	DMSO	256.33	Sigma-Aldrich	PH005634	ozolinone	S1C(C(=O)N(\C\1=C\C(=O)O)C)N2CCCCC2	65.4192
V2B07 K16	K16	10mM	ONC0002158	Null	DMSO	379.48	MedChemExpress	HY-15604	azd1208	O=C(NC/1=O)SC1=C/C2=C(N3C[C@H](N)CCC3)C(C4=CC=CC=C4)=CC=C2	83.3211
V2B07 L16	L16	10mM	ONC0002137	Null	DMSO	139.16	Sigma-Aldrich	PH000303	rolziracetam	N21C(CCC2=O)CCC1=O	75.9835
V2B07 M16	M16	10mM	ONC0002169	Null	DMSO	457.56	MedChemExpress	HY-14761	bentamapimod	N#CC(C1=NC(OCC2=CC=C(C=C2)CN3CCOCC3)=NC=C1)C4=NC5=CC=CC=C5S4	73.1988
V2B07 N16	N16	10mM	ONC0002148	Null	DMSO	180.21	Toronto Research Chemicals	U850325	u0521	CC(C)C(=O)c1ccc(O)c(O)c1	93.3549
V2B07 O16	O16	10mM	ONC0002180	Null	DMSO	356.49	MedChemExpress	HY-B1099	hycanthone	O=C1C2=C(SC3=C1C=CC=C3)C(CO)=CC=C2NCCN(CC)CC	64.0489
V2B07 B17	B17	10mM	ONC0002159	Null	DMSO	202.64	Sigma-Aldrich	MFCD00021990	chlorphenesin	Clc1ccc(cc1)OCC(O)CO	67.4083
V2B07 C17	C17	10mM	ONC0002116	Null	DMSO	284.36	Sigma-Aldrich	T7329	taurolidine	[S]1(=O)(=O)NCN(CC1)CN2CN[S](=O)(=O)CC2	83.6747
V2B07 D17	D17	10mM	ONC0002170	Null	DMSO	164.16	Sigma-Aldrich	55823	naringeninicacid	Oc1ccc(cc1)\C=C\C(=O)O	62.6787
V2B07 E17	E17	10mM	ONC0002127	Null	DMSO	268.32	Sigma-Aldrich	PH000306	ripazepam	[n]1(nc(c2c1C(=NCC(=O)N2)c3ccccc3)C)CC	106.483
V2B07 F17	F17	10mM	ONC0002181	Na+	DMSO	288.38	Sigma-Aldrich	74255	sodiumdodecylsulfate	[S](=O)(=O)([O-])OCCCCCCCCCCCC	96.7143
V2B07 G17	G17	10mM	ONC0002138	Null	DMSO	230.39	Sigma-Aldrich	PH000291	gemcadiol	OCC(CCCCCCC(CO)(C)C)(C)C	81.2436
V2B07 H17	H17	10mM	ONC0002192	Null	DMSO	346.47	Sigma-Aldrich	MFCD00003662	cortodoxone	O[C@]1([C@@]2([C@H]([C@H]3[C@@H]([C@]4(CCC(=O)C=C4CC3)C)CC2)CC1)C)C(=O)CO	74.0828
V2B07 I17	I17	10mM	ONC0002149	Null	DMSO	616.94	Toronto Research Chemicals	I736202	iothalamic acidd3	[2H]C([2H])([2H])C(=O)Nc1c(I)c(C(=O)O)c(I)c(C(=O)NC)c1I	66.4358
V2B07 J17	J17	10mM	ONC0002193	Null	DMSO	478.99	Sigma-Aldrich	MFCD00133196	clobetasonebutyrate	F[C@@]21[C@H]([C@H]4[C@@]([C@@]([C@H](C4)C)(OC(=O)CCC)C(=O)CCl)(CC2=O)C)CCC3=CC(=O)C=C[C@@]31C	66.8337
V2B07 K17	K17	10mM	ONC0002160	HCl	DMSO	415.96	Prestwick Chemical	PRESTW-1132	celiprolol	CCN(CC)C(=O)Nc1ccc(OCC(O)CNC(C)(C)C)c(c1)C(C)=O	87.5645
V2B07 L17	L17	10mM	ONC0002117	Null	DMSO	198.18	Sigma-Aldrich	MFCD00075909	lmimosine	N1(CC(=O)C(=O)C=C1)C[C@H](N)C(=O)O	76.1161
V2B07 M17	M17	10mM	ONC0002171	Null	DMSO	239.28	Sigma-Aldrich	PH011085	emorfazone	N1(N=CC(=C(C1=O)OCC)N2CCOCC2)C	73.464
V2B07 N17	N17	10mM	ONC0002128	2-hydroxyethanesulfonic_acid	DMSO	451.5	Sigma-Aldrich	PH014089	mivobulin	N1c2c(c(nc(c2)NC(=O)OCC)N)NC(=C1C)c3ccccc3	3.84559
V2B07 O17	O17	10mM	ONC0002182	Null	DMSO	168.62	TargetMol	T1253	chlorindanol	Oc1ccc(Cl)c2CCCc12	87.3435
V2B07 B18	B18	10mM	ONC0002139	Null	DMSO	582.82	Sigma-Aldrich	MFCD00043375	polidocanol	O(CCOCCOCCOCCOCCO)CCOCCOCCOCCOCCCCCCCCCCCC	78.724
V2B07 C18	C18	10mM	ONC0002118	Null	DMSO	283.33	Sigma-Aldrich	B7559	bwa4c	N(O)(C\C=C\c1cc(ccc1)Oc2ccccc2)C(=O)C	107.676
V2B07 D18	D18	10mM	ONC0002150	2HCl	DMSO	768.76	Toronto Research Chemicals	C243000	cefotiam hexetil hydrochloride	CC(OC(=O)OC1CCCCC1)OC(=O)C2=C(CSc3nnnn3CCN(C)C)CS[C@@H]4[C@H](NC(=O)Cc5csc(N)n5)C(=O)N24	76.8233
V2B07 E18	E18	10mM	ONC0002129	Null	DMSO	355.85	Sigma-Aldrich	PH010339	tiaramide	S1c2c(cc(cc2)Cl)N(C1=O)CC(=O)N3CCN(CC3)CCO	71.2981
V2B07 F18	F18	10mM	ONC0002161	Null	DMSO	121.16	Sigma-Aldrich	95437	lcysteine	SC[C@H](N)C(=O)O	94.4158
V2B07 G18	G18	10mM	ONC0002140	methanesulphonic_acid	DMSO	590.58	Sigma-Aldrich	C231	cgp20712a	FC(F)(F)c1nc([n](c1)C)c2ccc(cc2)OCC(O)CNCCOc3cc(c(cc3)O)C(=O)N	66.3032
V2B07 H18	H18	10mM	ONC0002172	Null	DMSO	248.31	Sigma-Aldrich	MFCD00867130	enoximone	S(C)c1ccc(cc1)C(=O)c2nc([nH]c2C)O	80.9341
V2B07 I18	I18	10mM	ONC0002151	Na+	DMSO	299.13	Toronto Research Chemicals	N390025	neridronate sodium salt	NCCCCCC(O)(P(=O)(O)O)P(=O)(O)[O-]	89.3325
V2B07 J18	J18	10mM	ONC0002183	Na+	DMSO	150.93	Sigma-Aldrich	MFCD00070489	dichloroacetate	ClC(Cl)C(=O)[O-]	74.2154
V2B07 K18	K18	10mM	ONC0002162	Br-	DMSO	386.37	Sigma-Aldrich	MFCD00031617	valethamate	[N+](CCOC(=O)C(C(CC)C)c1ccccc1)(CC)(CC)C	73.3314
V2B07 L18	L18	10mM	ONC0002194	Null	DMSO	353.83	Sigma-Aldrich	D7441	daltroban	[S](=O)(=O)(NCCc2ccc(cc2)CC(=O)O)c1ccc(cc1)Cl	74.6574
V2B07 M18	M18	10mM	ONC0002173	Null	DMSO	510.07	Sigma-Aldrich	MFCD00045945	diiodothyropropionicacid	Ic1c(c(cc(c1)CCC(=O)O)I)Oc2ccc(cc2)O	86.9456
V2B07 N18	N18	10mM	ONC0002195	Null	DMSO	339.32	Sigma-Aldrich	MFCD00049319	propagermanium	[Ge](=O)(O[Ge](=O)CCC(=O)O)CCC(=O)O	55.6505
V2B07 O18	O18	10mM	ONC0002184	Null	DMSO	170.25	Sigma-Aldrich	MFCD07784411	cisexocamphanediol23	O[C@@H]1[C@@]2(C([C@H]([C@@H]1O)CC2)(C)C)C	85.4428
V2B07 B19	B19	10mM	ONC0002119	Null	DMSO	366.42	Sigma-Aldrich	MFCD00019515	cyclovalone	O(C)c1c(ccc(c1)\C=C2/CCC\C(=C/c3cc(c(cc3)O)OC)\C/2=O)O	87.1224
V2B07 C19	C19	10mM	ONC0002196	2Cl-/2H2O	DMSO	397.35	Sigma-Aldrich	MFCD00150564	succinylcholinechloride	[N+](CCOC(=O)CCC(=O)OCC[N+](C)(C)C)(C)(C)C	99.8527
V2B07 D19	D19	10mM	ONC0002130	Null	DMSO	132.12	Sigma-Aldrich	MFCD00064401	lasparagine	N[C@@H](CC(=O)N)C(=O)O	76.4697
V2B07 E19	E19	10mM	ONC0002120	Null	DMSO	466.98	Sigma-Aldrich	C8037	clobetasolpropionate	F[C@@]21[C@H]([C@H]4[C@@]([C@@]([C@H](C4)C)(OC(=O)CC)C(=O)CCl)(C[C@@H]2O)C)CCC3=CC(=O)C=C[C@@]31C	104.892
V2B07 F19	F19	10mM	ONC0002141	2HCl	DMSO	161.07	Sigma-Aldrich	P6024	putrescine	NCCCCN	100.914
V2B07 G19	G19	10mM	ONC0002131	Null	DMSO	419.91	Sigma-Aldrich	PZ0031	pf03882845	Clc1c(ccc(c1)N2NC3=C([C@@H]2C5CCCC5)CCc4c3ccc(c4)C(=O)O)C#N	78.1494
V2B07 H19	H19	10mM	ONC0002152	HCl	DMSO	347.21	Sigma-Aldrich	32573	mabuterol	FC(F)(F)c1c(c(cc(c1)C(O)CNC(C)(C)C)Cl)N	75.7183
V2B07 I19	I19	10mM	ONC0002142	HCl	DMSO	267.76	Sigma-Aldrich	PH013704	indeloxazine	N1CC(OCC1)COc2c3c(ccc2)C=CC3	65.9938
V2B07 J19	J19	10mM	ONC0002163	Null	DMSO	266.26	Sigma-Aldrich	PH006760	wy16922	N(c1c(c(ccc1)OC)C(=O)N)C(=O)C(=O)OCC	57.2418
V2B07 K19	K19	10mM	ONC0002153	Null	DMSO	90.12	Sigma-Aldrich	68891	14butanediol	OCCCCO	73.6408
V2B07 L19	L19	10mM	ONC0002174	Null	DMSO	228.29	Sigma-Aldrich	42088	bisphenola	Oc1ccc(cc1)C(C)(C)c2ccc(cc2)O	73.022
V2B07 M19	M19	10mM	ONC0002164	Null	DMSO	300.44	Sigma-Aldrich	T1850000	tretinoin	OC(=O)\C=C(/C)\C=C\C=C(/C)\C=C\C1=C(CCCC1(C)C)C	77.0443
V2B07 N19	N19	10mM	ONC0002185	Null	DMSO	380.51	Sigma-Aldrich	CDS023382	ecabet	[S](=O)(=O)(O)c1cc2c(cc1C(C)C)CC[C@@H]3[C@@]2(CCC[C@@]3(C)C(=O)O)C	89.1115
V2B07 O19	O19	10mM	ONC0002175	Null	DMSO	146.19	Sigma-Aldrich	23128	llysine	N[C@@H](CCCCN)C(=O)O	93.0897
V2B07 B20	B20	10mM	ONC0002186	Null	DMSO	206.25	Sigma-Aldrich	42910	diphencyprone	O=C1C(=C1c3ccccc3)c2ccccc2	90.2608
V2B07 C20	C20	10mM	ONC0002121	Null	DMSO	328.5	Prestwick Chemical	PRESTW-1161	stanozolol	C[C@]1(O)CC[C@H]2[C@@H]3CC[C@H]4Cc5[nH]ncc5C[C@]4(C)[C@H]3CC[C@]12C	96.3165
V2B07 D20	D20	10mM	ONC0002197	Null	DMSO	387.53	Sigma-Aldrich	H7904	afimoxifene	N(CCOc1ccc(cc1)\C(=C(\CC)/c3ccccc3)\c2ccc(cc2)O)(C)C	79.1661
V2B07 E20	E20	10mM	ONC0002132	Null	DMSO	222.37	Sigma-Aldrich	MFCD03412455	levomenol	O[C@]([C@H]1CCC(=CC1)C)(CCC=C(C)C)C	73.5966
V2B07 F20	F20	10mM	ONC0002198	HCl	DMSO	412.9	Sigma-Aldrich	MFCD08056253	pruvanserin	Fc1ccc(cc1)CCN2CCN(CC2)C(=O)c3c4[nH]cc(c4ccc3)C#N	102.903
V2B07 G20	G20	10mM	ONC0002143	Null	DMSO	184.24	Sigma-Aldrich	MFCD01740554	abametapir	n1c(ccc(c1)C)c2ncc(cc2)C	65.9054
V2B07 H20	H20	10mM	ONC0002122	Null	DMSO	598.71	Sigma-Aldrich	MFCD00005077	hematoporphyrin	[nH]1c2cc3nc(cc4[nH]c(cc5nc(cc1c(c2C(O)C)C)c(c5CCC(=O)O)C)c(c4C)CCC(=O)O)c(c3C)C(O)C	86.4152
V2B07 I20	I20	10mM	ONC0002154	Null	DMSO	362.43	Sigma-Aldrich	MFCD01075136	secoisolariciresinol	O(C)c1c(ccc(c1)C[C@H]([C@H](CO)Cc2cc(c(cc2)O)OC)CO)O	77.2212
V2B07 J20	J20	10mM	ONC0002133	Null	DMSO	240.39	Sigma-Aldrich	MFCD00039667	oxacyclohexadecan2one	O1CCCCCCCCCCCCCCC1=O	71.6959
V2B07 K20	K20	10mM	ONC0002165	HCl	DMSO	381.86	Sigma-Aldrich	PH013924	trimethoquinol	N1CCc2c(cc(c(c2)O)O)C1Cc3cc(c(c(c3)OC)OC)OC	66.7452
V2B07 L20	L20	10mM	ONC0002144	H2O	DMSO	394.44	Prestwick Chemical	PRESTW-119	picotamide	COc1ccc(cc1C(=O)NCc1cccnc1)C(=O)NCc1cccnc1	72.4473
V2B07 M20	M20	10mM	ONC0002176	Null	DMSO	266.34	Sigma-Aldrich	SML1462	practolol	N(C(C)C)CC(O)COc1ccc(cc1)NC(=O)C	73.906
V2B07 N20	N20	10mM	ONC0002155	HCl	DMSO	328.67	Sigma-Aldrich	PH014015	cloranolol	Clc1c(cc(cc1)Cl)OCC(O)CNC(C)(C)C	91.0564
V2B07 O20	O20	10mM	ONC0002187	Null	DMSO	390.35	TargetMol	T4121	bicyclol	COC(=O)c1cc(OC)c2OCOc2c1-c1c2OCOc2c(OC)cc1CO	70.1046
V2B07 B21	B21	10mM	ONC0002166	Null	DMSO	276.72	Sigma-Aldrich	PH006029	benzofenac	Clc1c(ccc(c1)CC(=O)O)OCc2ccccc2	78.3262
V2B07 C21	C21	10mM	ONC0002123	HCl	DMSO	1471.72	MedChemExpress	HY-B1924	norvancomycin hydrochloride	O[C@@H]1[C@@H](O[C@@](O[C@@H](C)[C@H]2O)([H])C[C@@]2(N)C)[C@@H](O[C@H](CO)[C@H]1O)OC3=C(OC4=CC=C([C@H]([C@H]5NC([C@H](N)CC(C)C)=O)O)C=C4Cl)C=C([C@](NC([C@@H](NC5=O)CC(N)=O)=O)([H])C(N[C@](C6=O)([H])C7 __ =CC8=C(O)C=C7)=O)C=C3OC9=CC=C([C@H]([C@](C(N[C@@](C(O)=O)([H])C%10=C8C(O)=CC(O)=C%10)=O)([H])N6)O)C=C9Cl	86.0174
V2B07 D21	D21	10mM	ONC0002177	Null	DMSO	300.49	TargetMol	T2559	allylestrenol	C[C@]12CC[C@H]3[C@@H](CCC4=CCCC[C@H]34)[C@@H]1CC[C@@]2(O)CC=C	92.1615
V2B07 E21	E21	10mM	ONC0002134	Null	DMSO	1046.2	MedChemExpress	HY-13948	angiotensin ii human	OC1=CC=C(C[C@H](NC([C@@H](NC([C@@H](CCCNC(N)=N)NC([C@@H](N)CC(O)=O)=O)=O)C(C)C)=O)C(N[C@]([C@@H](C)CC)([H])C(N[C@@H](CC2=CN=CN2)C(N3CCC[C@@H]3C(N[C@@H](C(O)=O)CC4=CC=CC=C4)=O)=O)=O)=O)C=C1	79.8291
V2B07 F21	F21	10mM	ONC0002188	Null	DMSO	274.76	Sigma-Aldrich	PH000288	zometapine	Clc1cc(ccc1)C2=NCCNc3[n](nc(c32)C)C	94.5484
V2B07 G21	G21	10mM	ONC0002145	acetic_acid	DMSO	1269.48	MedChemExpress	HY-13665	leuprolide acetate	CC(O)=O.O=C(N[C@@H](CO)C(N[C@H](C(N[C@H](CC(C)C)C(N[C@@H](CC(C)C)C(N[C@@H](CCCNC(N)=N)C(N(CCC1)[C@@H]1C(NCC)=O)=O)=O)=O)=O)CC2=CC=C(O)C=C2)=O)[C@@H](NC([C@@H](NC([C@@H](N3)CCC3=O)=O)CC4=CNC=N4)=O)CC5= __ CNC6=C5C=CC=C6	78.5472
V2B07 H21	H21	10mM	ONC0002199	Null	DMSO	286.38	Sigma-Aldrich	PH001437	ci923	N1(CCC2=C(C1)C(=O)Oc3c2cccc3)CC(NCC)C	99.057
V2B07 I21	I21	10mM	ONC0002156	acetic_acid	DMSO	1085.24	MedChemExpress	HY-18678A	bremelanotide acetate	O=C(N[C@](CCCCNC(C[C@@H]1NC([C@@H](NC(C)=O)CCCC)=O)=O)([H])C(O)=O)[C@@H](NC([C@@H](NC([C@@](NC([C@@H](NC1=O)CC2=CN=CN2)=O)([H])CC3=CC=CC=C3)=O)CCCNC(N)=N)=O)CC4=CNC5=CC=CC=C45	73.7292
V2B07 J21	J21	10mM	ONC0002189	Null	DMSO	994.21	MedChemExpress	HY-17572	atosiban	O=C([C@H](CSSCCC(N[C@@H](C1=O)CC2=CC=C(OCC)C=C2)=O)NC([C@@H](NC(C(NC([C@](N1)([H])[C@@H](C)CC)=O)[C@H](O)C)=O)CC(N)=O)=O)N(CCC3)[C@@H]3C(N[C@@H](CCCN)C(NCC(N)=O)=O)=O	60.6896
V2B07 K21	K21	10mM	ONC0002167	acetic_acid	DMSO	1079.31	MedChemExpress	HY-17365	octreotide acetate	NC(C(NC(C(NC(C(NC(CC1=CNC2=C1C=CC=C2)C3=O)=O)CC4=CC=CC=C4)=O)CSSCC(C(NC(CO)C(O)C)=O)NC(C(NC(C(CCCCN)N3)=O)C(O)C)=O)=O)CC5=CC=CC=C5	72.0053
V2B07 L21	L21	10mM	ONC0002200	Null	DMSO	1015.32	MedChemExpress	HY-12600	azd5582	CN[C@@H](C)C(N[C@H](C(N1[C@H](C(N[C@H]2C3=CC=CC=C3C[C@H]2OCC#CC#CCO[C@H]4[C@@H](NC([C@@H]5CCCN5C([C@@H](NC([C@H](C)NC)=O)C6CCCCC6)=O)=O)C(C=CC=C7)=C7C4)=O)CCC1)=O)C8CCCCC8)=O	64.8004
V2B07 M21	M21	10mM	ONC0002178	HCl	DMSO	509.44	MedChemExpress	HY-12834A	mk2in1 hydrochloride	O=C(C1=CC=C(C2=CC=C(Cl)C=C2)O1)N(C3=CC=C(N4CCNCC4)C=C3)CC5=NC=CC=C5.[H]Cl	65.2424
V2B07 N21	N21	10mM	ONC0004753	Null	DMSO	429.24	Selleck Chemicals	S2773	sb705498	FC(F)(F)c1ccc(nc1)N1CC[C@H](C1)NC(=O)Nc1ccccc1Br	92.9129
V2B07 O21	O21	10mM	ONC0004754	Null	DMSO	460.59	Selleck Chemicals	S2751	pha848125	CNC(=O)c1nn(C)c-2c1C(C)(C)Cc1cnc(Nc3ccc(cc3)N3CCN(C)CC3)nc-21	93.9738
V2B07 B22	B22	10mM	ONC0004764	Null	DMSO	475.63	Selleck Chemicals	S3081	ulipristal acetate	CN(C)c1ccc(cc1)[C@H]1C[C@@]2(C)[C@@H](CC[C@]2(OC(C)=O)C(C)=O)[C@@H]2CCC3=CC(=O)CCC3=C12	66.8337
V2B07 C22	C22	10mM	ONC0004765	Null	DMSO	324.38	Selleck Chemicals	S3032	bindarit	CC(C)(OCc1nn(Cc2ccccc2)c2ccccc12)C(O)=O	90.305
V2B07 D22	D22	10mM	ONC0004775	Null	DMSO	391.43	Selleck Chemicals	S2922	icotinib	C#Cc1cccc(Nc2ncnc3cc4OCCOCCOCCOc4cc23)c1	65.1098
V2B07 E22	E22	10mM	ONC0004776	Null	DMSO	277.76	Selleck Chemicals	S2905	jnj7777120	CN1CCN(CC1)C(=O)c1cc2cc(Cl)ccc2[nH]1	56.2251
V2B07 F22	F22	10mM	ONC0004786	methanesulfonic_acid	DMSO	494.53	Selleck Chemicals	S2874	camostat mesilate foy305	CN(C)C(=O)COC(=O)Cc1ccc(OC(=O)c2ccc(NC(N)=N)cc2)cc1	89.863
V2B07 G22	G22	10mM	ONC0004787	Null	DMSO	404.33	Selleck Chemicals	S6005	vx702	NC(=O)N(c1ccc(C(N)=O)c(n1)-c1ccc(F)cc1F)c1c(F)cccc1F	67.0547
V2B07 H22	H22	10mM	ONC0004797	Null	DMSO	292.29	Selleck Chemicals	S4405	picrotoxinin	CC(=C)[C@@H]1[C@H]2OC(=O)[C@H]1[C@]1(O)C[C@H]3O[C@]33C(=O)O[C@H]2[C@]13C	48.2245
V2B07 I22	I22	10mM	ONC0004798	Null	DMSO	416.75	Selleck Chemicals	S4261	euk 134	COc1cccc2C=[N+]3CC[N+]4=Cc5cccc(OC)c5O[Mn]34(Cl)Oc12	107.058
V2B07 J22	J22	10mM	ONC0004808	Na+/H2O	DMSO	295.28	Selleck Chemicals	S4149	amfenac sodium monohydrate	Nc1c(CC(O)=O)cccc1C(=O)c1ccccc1	67.4083
V2B07 K22	K22	10mM	ONC0004809	Null	DMSO	360.24	Selleck Chemicals	S4057	methyclothiazide	CN1C(CCl)Nc2cc(Cl)c(cc2S1(=O)=O)S(N)(=O)=O	66.1706
V2B07 L22	L22	10mM	ONC0004819	2Na+	DMSO	481.41	Selleck Chemicals	S4020	sodium picosulfate	OS(=O)(=O)Oc1ccc(cc1)C(c1ccc(OS(O)(=O)=O)cc1)c1ccccn1	71.7401
V2B07 M22	M22	10mM	ONC0004820	Null	DMSO	336.44	Selleck Chemicals	S3202	catharanthine	CCC1=C[C@@H]2CN3CCc4c([nH]c5ccccc45)[C@@](C2)([C@@H]13)C(=O)OC	91.8079
V2B07 N22	N22	10mM	ONC0004830	HCl	DMSO	353.94	Selleck Chemicals	S3154	butenafine hcl	CN(Cc1ccc(cc1)C(C)(C)C)Cc1cccc2ccccc12	82.0392
V2B07 O22	O22	10mM	ONC0004831	Br-	DMSO	563.58	Selleck Chemicals	S3047	otilonium bromide	CCCCCCCCOc1ccccc1C(=O)Nc1ccc(cc1)C(=O)OCC[N+](C)(CC)CC	103.3
V2B21 B03	B03	10mM	ONC0003880	Null	DMSO	189.22	Microsource Discovery Systems	1505458	phensuccimide	CN1C(=O)CC(C1=O)c1ccccc1	62.1173
V2B21 C03	C03	10mM	ONC0003957	Null	DMSO	309.35	Microsource Discovery Systems	1505461	sulfisoxazole acetyl	CC(=O)N(c1onc(C)c1C)S(=O)(=O)c1ccc(N)cc1	60.7166
V2B21 D03	D03	10mM	ONC0003891	Null	DMSO	328.15	Microsource Discovery Systems	1505532	diloxanide furoate	CN(C(=O)C(Cl)Cl)c1ccc(OC(=O)c2ccco2)cc1	73.4202
V2B21 E03	E03	10mM	ONC0003881	Null	DMSO	418.58	Microsource Discovery Systems	1504236	simvastatin	CCC(C)(C)C(=O)O[C@H]1C[C@@H](C)C=C2C=C[C@H](C)[C@H](CC[C@@H]3C[C@@H](O)CC(=O)O3)[C@@H]12	122.378
V2B21 F03	F03	10mM	ONC0003902	Null	DMSO	410.47	Microsource Discovery Systems	1505455	quinaprilat	C[C@H](N[C@@H](CCc1ccccc1)C(O)=O)C(=O)N1Cc2ccccc2C[C@H]1C(O)=O	69.0879
V2B21 G03	G03	10mM	ONC0003892	succinic_acid	DMSO	381.47	Microsource Discovery Systems	1504280	desvenlafaxine succinate	CN(C)CC(c1ccc(O)cc1)C1(O)CCCCC1	60.7166
V2B21 H03	H03	10mM	ONC0003913	HCl	DMSO	215.77	Microsource Discovery Systems	1505460	rimantadine hydrochloride	CC(N)C12CC3CC(CC(C3)C1)C2	69.1531
V2B21 I03	I03	10mM	ONC0003903	Null	DMSO	316.38	Microsource Discovery Systems	1504286	febuxostat	CC(C)COc1ccc(cc1C#N)-c1nc(C)c(s1)C(O)=O	64.2671
V2B21 J03	J03	10mM	ONC0003924	2Na+	DMSO	249.99	Microsource Discovery Systems	1505537	etidronate disodium	CC(O)(P(O)(O)=O)P(O)(O)=O	67.4267
V2B21 K03	K03	10mM	ONC0003914	Null	DMSO	201.2	Microsource Discovery Systems	1504505	carzenide	NS(=O)(=O)c1ccc(cc1)C(O)=O	66.645
V2B21 L03	L03	10mM	ONC0003935	Null	DMSO	324.4	Microsource Discovery Systems	1505425	acetohexamide	CC(=O)c1ccc(cc1)S(=O)(=O)NC(=O)NC1CCCCC1	59.7394
V2B21 M03	M03	10mM	ONC0003925	Null	DMSO	167.19	Microsource Discovery Systems	1504530	tioguanine	Nc1nc2nc[nH]c2c(=S)[nH]1	107.915
V2B21 N03	N03	10mM	ONC0003946	HCl	DMSO	282.56	Microsource Discovery Systems	1505435	guanfacine hydrochloride	NC(=N)NC(=O)Cc1c(Cl)cccc1Cl	101.759
V2B21 O03	O03	10mM	ONC0003936	phosphoric_acid	DMSO	410.41	Microsource Discovery Systems	1504912	oseltamivir phosphate	CCOC(=O)C1=C[C@@H](OC(CC)CC)[C@H](NC(C)=O)[C@@H](N)C1	70.2932
V2B21 B04	B04	10mM	ONC0003947	Null	DMSO	747.97	Microsource Discovery Systems	1504231	clarithromycin	CC[C@H]1OC(=O)[C@H](C)[C@@H](O[C@H]2C[C@@](C)(OC)[C@@H](O)[C@H](C)O2)[C@H](C)[C@@H](O[C@@H]2O[C@H](C)C[C@@H]([C@H]2O)N(C)C)[C@@](C)(C[C@@H](C)C(=O)[C@H](C)[C@@H](O)[C@]1(C)O)OC	65.7655
V2B21 C04	C04	10mM	ONC0003882	Null	DMSO	495.75	Microsource Discovery Systems	1504300	orlistat	CCCCCCCCCCC[C@@H](C[C@@H]1OC(=O)[C@H]1CCCCCC)OC(=O)[C@H](CC(C)C)NC=O	71.0098
V2B21 D04	D04	10mM	ONC0003958	Null	DMSO	273.36	Microsource Discovery Systems	1504283	armodafinil	NC(=O)C[S@@](=O)C(c1ccccc1)c1ccccc1	72.8013
V2B21 E04	E04	10mM	ONC0003893	Na+	DMSO	227.65	Microsource Discovery Systems	1504506	chloraminet	Cc1ccc(cc1)S(=O)(=O)NCl	82.8013
V2B21 F04	F04	10mM	ONC0003959	Null	DMSO	221.26	Microsource Discovery Systems	1504229	metaxalone	Cc1cc(C)cc(OCC2CNC(=O)O2)c1	81.4984
V2B21 G04	G04	10mM	ONC0003904	Null	DMSO	433.51	Microsource Discovery Systems	1504567	mycophenolate mofetil	COc1c(C)c2COC(=O)c2c(O)c1C\C=C(/C)CCC(=O)OCCN1CCOCC1	55.2117
V2B21 H04	H04	10mM	ONC0003883	Null	DMSO	558.6	Microsource Discovery Systems	1505205	olmesartan medoxomil	CCCc1nc(C(C)(C)O)c(C(=O)OCc2oc(=O)oc2C)n1Cc1ccc(cc1)-c1ccccc1-c1nn[nH]n1	72.0195
V2B21 I04	I04	10mM	ONC0003915	Null	DMSO	663.08	Microsource Discovery Systems	1504835	closantel	Cc1cc(C(C#N)c2ccc(Cl)cc2)c(Cl)cc1NC(=O)c1cc(I)cc(I)c1O	71.8567
V2B21 J04	J04	10mM	ONC0003894	Null	DMSO	340.47	Microsource Discovery Systems	1505248	canrenone	C[C@]12CCC3C(C=CC4=CC(=O)CC[C@]34C)C1CC[C@@]21CCC(=O)O1	81.4658
V2B21 K04	K04	10mM	ONC0003926	Null	DMSO	276.38	Microsource Discovery Systems	1505082	cyclandelate	CC1CC(CC(C)(C)C1)OC(=O)C(O)c1ccccc1	70.8143
V2B21 L04	L04	10mM	ONC0003905	Null	DMSO	211.22	Microsource Discovery Systems	1502360	zalcitabine	Nc1ccn([C@H]2CC[C@@H](CO)O2)c(=O)n1	70.4886
V2B21 M04	M04	10mM	ONC0003937	Null	DMSO	321.34	Microsource Discovery Systems	1505201	famciclovir	CC(=O)OCC(CCn1cnc2cnc(N)nc12)COC(C)=O	73.2899
V2B21 N04	N04	10mM	ONC0003916	HCl	DMSO	478	Microsource Discovery Systems	1504418	vilazodone hydrochloride	NC(=O)c1cc2cc(ccc2o1)N1CCN(CCCCc2c[nH]c3ccc(cc23)C#N)CC1	81.3355
V2B21 O04	O04	10mM	ONC0003948	maleic_acid	DMSO	417.46	Microsource Discovery Systems	1505215	tegaserod maleate	CCCCCNC(=N)N\N=C\c1c[nH]c2ccc(OC)cc12	68.4039
V2B21 B05	B05	10mM	ONC0003927	Null	DMSO	163.13	Microsource Discovery Systems	1504504	carsalam	O=c1[nH]c(=O)c2ccccc2o1	73.5505
V2B21 C05	C05	10mM	ONC0003949	2HCl	DMSO	461.82	Microsource Discovery Systems	1504914	levocetirizine dihydrochloride	OC(=O)COCCN1CCN(CC1)[C@H](c1ccccc1)c1ccc(Cl)cc1	68.7622
V2B21 D05	D05	10mM	ONC0003938	Null	DMSO	336.41	Microsource Discovery Systems	1504526	firocoxib	CC1(C)OC(=O)C(OCC2CC2)=C1c1ccc(cc1)S(C)(=O)=O	78.1433
V2B08 B03	B03	10mM	ONC0000798	2HCl	DMSO	487.51	Bio-Techne	514	gbr12935	C(CN1CCN(CCOC(c2ccccc2)c2ccccc2)CC1)Cc1ccccc1	68.3904
V2B08 C03	C03	10mM	ONC0000875	Null	DMSO	333.45	Bio-Techne	1307	ciglitazone	CC1(COC2=CC=C(CC3SC(=O)NC3=O)C=C2)CCCCC1	113.673
V2B08 D03	D03	10mM	ONC0000809	Null	DMSO	479.97	Bio-Techne	4774	bms536924	O=C1NC=CC(NC[C@H](C5=CC=CC(Cl)=C5)O)=C1C3=NC2=CC(N4CCOCC4)=CC(C)=C2N3	85.1619
V2B08 E03	E03	10mM	ONC0000799	Null	DMSO	449.64	Bio-Techne	764	snc80	CCN(CC)C(=O)c1ccc(cc1)[C@@H](N1C[C@@H](C)N(CC=C)C[C@@H]1C)c1cccc(OC)c1	64.1975
V2B08 F03	F03	10mM	ONC0000820	0.5H2O	DMSO	862.94	Bio-Techne	1097	paclitaxel	O=C2[C@@]3(C)C([C@@]4(OC(C)=O)[C@H](OC4)C[C@@H]3O)[C@H](OC(C7=CC=CC=C7)=O)[C@@]1(O)[C@](C)(C)C([C@H]2OC(C)=O)=C(C)[C@@H](OC([C@H](O)[C@H]([C@]5=CC=CC=C5)NC(C6=CC=CC=C6)=O)=O)C1	69.9744
V2B08 G03	G03	10mM	ONC0000810	HCl	DMSO	248.16	Bio-Techne	1205	sr57227a	NC1CCN(CC1)C1=NC(Cl)=CC=C1	65.4554
V2B08 H03	H03	10mM	ONC0000831	Null	DMSO	353.31	Bio-Techne	3746	rn1734	CC(C)NCCN(C(C)C)S(C1=C(Cl)C=C(Cl)C=C1)(=O)=O	59.2593
[truncated: 3,633 more rows]
